# Supplementary material for: Identification and validation of methylation-driven genes prognostic signature for recurrence of laryngeal squamous cell carcinoma by integrated bioinformatics analysis
Source: Cancer Cell Int. 2020 Sep 29;20:472. doi: 10.1186/s12935-020-01567-3 (PMC7526132; doi:10.1186/s12935-020-01567-3)
Supplement: Supplementary file 1 — Additional file 1: Material S1. Clinical information data of 117 LSCC samples from TCGA database. [file 12935_2020_1567_MOESM1_ESM.xls]

## Sheet: Supplementary material 1
id	RFS	Time	Sex	Age	Smoking.history	Alcohol	Lymph.node.examined.count	Number.of.positive.LNs	LNR	Margin.status	Tumor.status	Lymphovascularinvasion	Grade	N	T	Stage	Mutation.count	Fraction.Genome.Altered	riskscore	Group
TCGA-F7-8298	0	32.69	2	58	1	1	14	0	0	0	1		1	0	1	1	85	0.235	3.23747	High MDGPS
TCGA-QK-AA3J	0	15.31	2	69	1	0					1		2	0	1	1	117	0.3387	0.598415	Low MDGPS
TCGA-CN-4722	0	48.72	1	61	0	0	53	0	0	0	1	0	1	0	1	1		0.0009	1.94821	High MDGPS
TCGA-CN-5361	1	67.74	2	80	0	1	56	1	0.0178571	0	1	1	1			1	100		2.00356	High MDGPS
TCGA-CR-7370	0	3.45	1	72	1	1				0	1		1	0	1	1	456	0.6178	1.94532	High MDGPS
TCGA-CR-7398	0	5.12	1	53	0	1	23	0	0	0	1	0	1	0	1	1	305	0.4782	0.335059	Low MDGPS
TCGA-D6-8568	0	24.93	2	62	0	1	3	0	0	0	2	1	1	0	1	1	106	0.2938	3.13573	High MDGPS
TCGA-F7-A50I	0	3.02	2	72	0	1				1	1	1	1			1	136	0.3358	2.52153	High MDGPS
TCGA-F7-A623	0	20.24	2	70	0	1	6	2	0.333333	0	1	0	1			1	173	0.4198	0.402659	Low MDGPS
TCGA-BA-6869	0	21.16	2	62	0	1	80	0	0	0	1	0	1	0	2	2	418	0.1887	1.4435	High MDGPS
TCGA-BA-A6DI	1	8.74	2	62	0	1					2		1	0	2	2	104	0.1216	1.31045	High MDGPS
TCGA-CN-5356	0	46.29	2	56	0	0	97	0	0	0	1	0	1	0	2	2	341	0.1952	0.661605	Low MDGPS
TCGA-CN-6012	0	47.96	2	66	0	0	35	4	0.114286		1	1	1	1	2	2	117	0.4471	0.878411	Low MDGPS
TCGA-CN-A49B	0	29.7	2	71	1	1	39	1	0.025641	0	1	1	2	1	2	2	91	0.3023	1.93066	High MDGPS
TCGA-CN-A63U	0	31.67	2	50	1	0	45	0	0	0	1	1	2	0	2	2	497	0.4811	0.278214	Low MDGPS
TCGA-CR-7364	0	47.14	2	66	0	0	36	0	0	0	1		1	0	2	2	409	0.2932	0.201883	Low MDGPS
TCGA-CR-7389	0	12.88	2	55	0	1					1		1	1	1	2	95	0.1658	1.23023	High MDGPS
TCGA-CR-7402	0	29.93	2	68	0	1					1		1	0	2	2	861	0.2517	0.0801518	Low MDGPS
TCGA-CV-5432	0	129.11	2	68	1		65	0	0	0	1	0	2	0	2	2	249	0.4216	0.778654	Low MDGPS
TCGA-CV-5443	0	91.46	2	63	0	1	11	0	0	0	1	0	2	1	2	2	58	0.0908	0.171359	Low MDGPS
TCGA-CV-7242	0	35.97	1	60	1	1	43	0	0	0	1	0	1	0	2	2	288	0.2875	1.13399	Low MDGPS
TCGA-CV-7245	0	26.18	2	62	1	0	46	0	0	0	1	0	1	0	2	2	449	0.5777	0.163835	Low MDGPS
TCGA-CV-7250	1	3.65	2	64	1	1	48	0	0	0	1	0	1	0	2	2	183	0.2094	4.73154	High MDGPS
TCGA-CV-7261	0	49.67	2	57	0	0	17	0	0	0	1	0	1	0	2	2	111	0.4758	0.259484	Low MDGPS
TCGA-D6-6517	1	5.29	2	59	1	1	3	0	0	0	2		1	0	2	2	66	0.2155	7.68762	High MDGPS
TCGA-KU-A66S	1	12.78	1	69	0	0	7	1	0.142857	1	1	1	1	1	1	2	522	0.082	1.40264	High MDGPS
TCGA-TN-A7HJ	0	13.24	2	51	0	0	121	4	0.0330579	0	1	1	1		2	2	114	0.2009	1.26076	High MDGPS
TCGA-BA-4076	1	9.4	2	39	0	1				1	2		1	1	2	2	310	0.3845	0.770292	Low MDGPS
TCGA-BA-5555	1	8.15	2	54	1	1	68	1	0.0147059	0	1	0	1	1	1	2	144	0.5479	0.531759	Low MDGPS
TCGA-BA-6868	1	11.3	2	53	1	1				1	2		1	1	2	2	144	0.3255	2.74123	High MDGPS
TCGA-BA-A6DA	0	11.53	1	41	0	1	87	9	0.103448	0	1	1	1	1	2	2	615	0.2383	4.0852	High MDGPS
TCGA-BB-4217	0	6.14	2	68	0	1	51	5	0.0980392	0	2		2	1	2	2	36	0.0018	0.449512	Low MDGPS
TCGA-CN-4723	0	55.81	2	67	1	1	55	0	0	0	1	0	1	0	2	2	790	0.2561	1.47176	High MDGPS
TCGA-CN-4727	0	51.25	2	56	1	1	37	0	0	0	1	0	1	0	2	2	402	0.3556	0.257526	Low MDGPS
TCGA-CN-4735	0	57.06	2	52	0	1	70	5	0.0714286	0	1	0	2	1	2	2	142	0.2864	1.91885	High MDGPS
TCGA-CN-4739	1	42.77	2	71	1	1	54	0	0	0	1	0	1	0	2	2	197	0.2445	1.34018	High MDGPS
TCGA-CN-5355	0	41.98	2	64	0	1	27	0	0	0	1	0	1	0	2	2	117	0.2288	1.85205	High MDGPS
TCGA-CN-5360	0	71.25	2	68	0	1	54	0	0	0	1	1	1	0	2	2	463	0.5	0.302133	Low MDGPS
TCGA-CN-5363	1	1.74	2	48	0	1	28	6	0.214286	0	2	0	2	1	2	2	170	0.3273	4.36877	High MDGPS
TCGA-CN-6010	1	17.74	2	53	0	1	39	3	0.0769231	0	1	1	1	0	2	2	157	0.3306	1.57545	High MDGPS
TCGA-CN-6022	1	3.32	2	49	0		33	1	0.030303	1	1	1	2	1	2	2	66	0.0999	1.73151	High MDGPS
TCGA-CN-6023	0	52.04	2	73	1	1	31	4	0.129032		1	1		0	2	2	110	0.1986	5.62206	High MDGPS
TCGA-CN-6988	0	10.45	2	47	1	1	81	2	0.0246914	0	1	1	2	1	2	2	142	0.5143	0.0931324	Low MDGPS
TCGA-CN-6989	1	29.2	2	64	0	1	56	18	0.321429	0	1	1	1	1	2	2	95	0.3249	0.970975	Low MDGPS
TCGA-CN-6992	0	35.02	2	61	0	1	48	3	0.0625	0	1	1	1	1	2	2	298	0.4104	0.598854	Low MDGPS
TCGA-CN-6997	1	9.17	2	66	1	0	25	2	0.08	1	2	1	2	1	2	2	132	0.7999	2.37314	High MDGPS
TCGA-CN-A497	0	34.99	2	63	1	0	69	1	0.0144928	0	1	1	1	1	1	2	315	0.2546	0.206548	Low MDGPS
TCGA-CN-A63T	0	7.39	2	60	0	1	80	0	0	0	1	1	2	1	2	2	230	0.2206	0.198539	Low MDGPS
TCGA-CN-A641	0	12.06	2	47	0	1	70	0	0	0	1	1	1	1	2	2	201	0.2637	0.614261	Low MDGPS
TCGA-CN-A6V3	0	24.38	2	61	1	1	37	3	0.0810811	0	1	1	2	1	2	2	216	0.2037	0.632824	Low MDGPS
TCGA-CR-6474	1	7.23	2	51	0	1	31	2	0.0645161	0	2		1	1	2	2	109	0.287	2.45413	High MDGPS
TCGA-CR-7388	1	20.04	1	70	0	1					2		1	1	1	2	647	0.1637	0.5818	Low MDGPS
TCGA-CR-7399	0	5.95	1	60	0	1	57	6	0.105263	0	1		2	1	2	2	256	0.5968	0.567328	Low MDGPS
TCGA-CV-5430	1	25.72	2	61	1	1	9	2	0.222222	0	1	0	2	1	2	2	146	0.4336	0.961029	Low MDGPS
TCGA-CV-5434	1	61.07	2	60	1	0	30	7	0.233333	0	2	1	1	1	2	2	145	0.7048	0.879361	Low MDGPS
TCGA-CV-5435	1	9.33	2	57	1	1	66	5	0.0757576	0	2	0	2	0	2	2	114	0.3332	2.42941	High MDGPS
TCGA-CV-5440	0	107.42	2	52	0	1	47	42	0.893617	0	1	1	2	1	2	2	114	0.6986	2.37282	High MDGPS
TCGA-CV-5441	0	94.81	2	58	1	1	62	5	0.0806452	0	1	1	2	1	2	2	353	0.2079	0.513556	Low MDGPS
TCGA-CV-5444	0	80.06	2	64	1	1	21	3	0.142857		1	0	2	0	2	2	124	0.346	0.679661	Low MDGPS
TCGA-CV-7418	1	16.23	2	62	1	1	28	2	0.0714286	1	1		1	0	2	2	153	0.4307	8.56039	High MDGPS
TCGA-CV-7422	1	24.08	1	60	1	1	27	1	0.037037	0	2	1	2	1	2	2	123	0.0506	1.92588	High MDGPS
TCGA-CV-7433	1	19.19	2	49	0	0	43	4	0.0930233	0	2		2	1	2	2	111	0.0344	1.25663	High MDGPS
TCGA-CV-A45Y	1	76.15	2	61	1	1	15	0	0	0	1		2	0	2	2	68	0.0576	2.07985	High MDGPS
TCGA-CV-A460	1	46.81	2	72	1	0	80	4	0.05	0			2	1	2	2	67	0.3233	1.50452	High MDGPS
TCGA-CV-A6K1	1	13.17	2	65	1	1	44	0	0	0	1		1	0	2	2	472	0.1285	4.26461	High MDGPS
TCGA-D6-6824	0	2.53	2	61	0	1	25	1	0.04	0	1		1	1	2	2	61	0	0.535808	Low MDGPS
TCGA-D6-A6EK	0	28.75	2	67	1	0	3	1	0.333333	0	2	0	1	1	2	2	155	0.1087	2.11684	High MDGPS
TCGA-D6-A6EQ	0	12.09	2	57	0	0	20	0	0	0	1	0	2	1	2	2	85	0.2528	1.98271	High MDGPS
TCGA-D6-A6ES	0	12.78	2	50		0	13	0	0	0	1	0	1	1	2	2	174	0.2554	2.20204	High MDGPS
TCGA-D6-A74Q	0	23.32	2	67	1	0	7	0	0	0	1	0	2	0	2	2	378	0.2724	0.0991522	Low MDGPS
TCGA-F7-7848	0	37.16	2	47	0	1	4	1	0.25	0	1	0	1	1	2	2	282	0.399	0.573752	Low MDGPS
TCGA-HD-7229	1	5.32	2	60	1	0					2		2		2	2	149	0.2621	6.66935	High MDGPS
TCGA-QK-A8ZB	0	17.81	2	68	1	1	81	0	0	0	1	0	1	0	2	2	105	0.2888	1.17697	Low MDGPS
TCGA-T3-A92M	1	13.7	2	52	0	0	4	4	1	0			1	1	2	2	326	0.4339	0.789903	Low MDGPS
TCGA-UF-A718	0	64.75	2	62	0	0	25	0	0	0	1	0	1	0	2	2	67	0.3409	1.45067	High MDGPS
TCGA-UF-A71D	0	48	1	54	0	1	42	0	0	0	1	0	1	1	2	2	402	0.3085	0.532067	Low MDGPS
TCGA-UF-A7J9	0	44.61	2	75	0	1	18	0	0	0	1	0	1	0	2	2	229	0.3349	0.99987	Low MDGPS
TCGA-UF-A7JF	0	55.39	2	80	0	1	66	2	0.030303	1	1	0	1	1	2	2	98	0.3616	0.166528	Low MDGPS
TCGA-UF-A7JH	0	29.43	2	59	1	1	24	0	0	0	1	0	1	0	2	2	69	0.5358	0.230556	Low MDGPS
TCGA-UF-A7JJ	0	18.04	2	68	0	0	27	0	0	0	1	0	1	0	2	2	98	0.0709	0.860685	Low MDGPS
TCGA-UF-A7JK	1	11.2	2	59	1	1	19	3	0.157895	1	2	1	1	0	2	2	100	0.5789	5.00382	High MDGPS
