# Supplementary material for: Identification and validation of methylation-driven genes prognostic signature for recurrence of laryngeal squamous cell carcinoma by integrated bioinformatics analysis
Source: Cancer Cell Int. 2020 Sep 29;20:472. doi: 10.1186/s12935-020-01567-3 (PMC7526132; doi:10.1186/s12935-020-01567-3)
Supplement: Supplementary file 2 — Additional file 2: Material S2. Clinical information data 109 LSCC specimens from GSE27020 database. [file 12935_2020_1567_MOESM2_ESM.xls]

## Sheet: Supplementary material 2
id	Time	RFS	Grade	Age
GSM665544	45	0	1	54
GSM665545	70	0		60
GSM665546	8	1	3	69
GSM665547	68	0	1	57
GSM665548	7	1	3	58
GSM665549	64	0	1	70
GSM665550	16	1	1	58
GSM665551	65	0	2	82
GSM665552	14	1	2	88
GSM665553	64	0	2	64
GSM665554	65	0	2	48
GSM665555	63	0		68
GSM665556	64	0	2	45
GSM665557	43	0	2	43
GSM665558	62	0	1	51
GSM665559	8	1	2	62
GSM665560	46	0	2	74
GSM665561	43	0	1	72
GSM665562	62	0	1	50
GSM665563	61	0	2	48
GSM665564	61	0	1	49
GSM665565	6	1	2	65
GSM665566	36	0	2	58
GSM665567	29	1	1	46
GSM665568	41	0	3	70
GSM665569	57	0	3	72
GSM665570	13	1	2	55
GSM665571	58	0	3	69
GSM665572	42	0	3	55
GSM665573	20	1	2	50
GSM665574	56	0	3	74
GSM665575	55	0	2	60
GSM665576	37	0	2	71
GSM665577	1	0	1	74
GSM665578	14	1	3	61
GSM665579	54	0	1	59
GSM665580	54	0	1	68
GSM665581	52	0	2	67
GSM665582	50	1	1	60
GSM665583	92	0	2	60
GSM665584	52	0	2	69
GSM665585	51	0	2	61
GSM665586	50	0	1	79
GSM665587	49	0	2	68
GSM665588	8	1	2	64
GSM665589	48	0	3	65
GSM665590	47	0	1	49
GSM665591	46	0	2	67
GSM665592	46	0	1	66
GSM665593	44	0	2	65
GSM665594	45	0	2	80
GSM665595	43	0	2	55
GSM665596	43	0	1	49
GSM665597	43	0	1	54
GSM665598	42	0	2	62
GSM665599	44	0	1	41
GSM665600	13	1	2	68
GSM665601	42	0	3	81
GSM665602	41	0	2	67
GSM665603	40	0	1	54
GSM665604	38	0	1	81
GSM665605	37	0	1	67
GSM665606	34	1	3	72
GSM665607	11	1	2	67
GSM665608	36	0	2	66
GSM665609	10	1	2	72
GSM665610	35	0	2	64
GSM665611	34	0	1	69
GSM665612	34	0	2	63
GSM665613	33	0	1	53
GSM665614	6	1	2	59
GSM665615	33	0	2	60
GSM665616	8	1	1	79
GSM665617	31	0	1	67
GSM665618	31	0	2	67
GSM665619	30	0	1	56
GSM665620	20	0	3	63
GSM665621	30	0	1	53
GSM665622	30	0	1	70
GSM665623	28	0	1	48
GSM665624	20	1	2	60
GSM665625	3	1	1	69
GSM665626	28	0	1	50
GSM665627	27	0	2	64
GSM665628	22	1	1	77
GSM665629	27	0	2	76
GSM665630	27	0	3	60
GSM665631	24	0	2	73
GSM665632	24	0	2	56
GSM665633	12	0	2	63
GSM665634	18	0	2	78
GSM665635	23	0	2	57
GSM665636	18	0	3	72
GSM665637	5	1	2	69
GSM665638	21	0	1	82
GSM665639	21	0	2	60
GSM665640	15	1	3	47
GSM665641	2	1	1	55
GSM665642	20	0	3	61
GSM665643	16	1	1	63
GSM665644	80	1	1	62
GSM665645	12	1	1	74
GSM665646	9	1	2	61
GSM665647	42	1	1	70
GSM665648	24	1	1	53
GSM665649	23	1	2	82
GSM665650	13	1	1	68
GSM665651	71	1	1	74
GSM665652	94	1	2	41
