# Supplementary material for: Identification and validation of methylation-driven genes prognostic signature for recurrence of laryngeal squamous cell carcinoma by integrated bioinformatics analysis
Source: Cancer Cell Int. 2020 Sep 29;20:472. doi: 10.1186/s12935-020-01567-3 (PMC7526132; doi:10.1186/s12935-020-01567-3)
Supplement: Supplementary file 3 — Additional file 3: Material S3. Clinical information data 109 LSCC specimens from GSE25727 microarray. [file 12935_2020_1567_MOESM3_ESM.xls]

## Sheet: Supplementary material 3
id	Time	RFS
GSM631941	69	0
GSM631942	148	0
GSM631943	12	1
GSM631944	6	1
GSM631945	124	0
GSM631946	81	1
GSM631947	38	1
GSM631948	28	0
GSM631949	92	1
GSM631950	34	0
GSM631951	96	0
GSM631952	106	0
GSM631953	123	1
GSM631954	20	1
GSM631955	118	1
GSM631956	95	0
GSM631957	123	1
GSM631958	35	0
GSM631959	107	0
GSM631960	83	0
GSM631961	41	0
GSM631962	39	0
GSM631963	28	0
GSM631964	31	0
GSM631965	2	0
GSM631966	107	0
GSM631967	134	0
GSM631968	92	0
GSM631969	89	0
GSM631970	83	0
GSM631971	46	0
GSM631972	101	0
GSM631973	107	0
GSM631974	18	1
GSM631975	85	0
GSM631976	80	0
GSM631977	0	0
GSM631978	3	0
GSM631979	22	0
GSM631980	59	0
GSM631981	32	0
GSM631982	161	1
GSM631983	63	0
GSM631984	10	0
GSM631985	32	0
GSM631986	40	0
GSM631987	21	0
GSM631988	1	0
GSM631989	16	1
GSM631990	50	0
GSM631991	2	1
GSM631992	3	1
GSM631993	9	1
GSM631994	13	1
GSM631995	7	1
GSM631996	28	0
