# Supplementary material for: Identification and validation of methylation-driven genes prognostic signature for recurrence of laryngeal squamous cell carcinoma by integrated bioinformatics analysis
Source: Cancer Cell Int. 2020 Sep 29;20:472. doi: 10.1186/s12935-020-01567-3 (PMC7526132; doi:10.1186/s12935-020-01567-3)
Supplement: Supplementary file 5 — Additional file 5: Material S4. Identification of 88 methylation-driven genes with Cor <−0.3, |logFC| > 0and P < 0.05. [file 12935_2020_1567_MOESM5_ESM.xls]

gene	normalMean	TumorMean	logFC	pValue	adjustP	cor	corPavlue
ZNF808	0.102848850946429	0.221906294724379	1.10942491665458	3.13577909083494e-10	7.96487889072075e-08	-0.539687867977573	9.82811513995735e-10
ZNF454	0.213196949659305	0.418788745582063	0.974035875470885	5.87234720898085e-10	1.49157619108114e-07	-0.48312127751542	7.85154243606971e-08
ZNF43	0.0465541649328008	0.245544129198198	2.39900018075711	6.74178040123771e-10	1.71241222191438e-07	-0.595205590522702	5.60386136459263e-12
KCNA3	0.288168053539004	0.493962999507011	0.777492573765663	9.28885800140818e-10	2.35936993235768e-07	-0.42731684439344	2.90488150082697e-06
KLHL34	0.309316948717575	0.571869259767256	0.88659947041851	9.7225700691092e-10	2.46953279755374e-07	-0.370310849253181	6.32124367299605e-05
GOLGA6L2	0.648259379110432	0.509614389926302	-0.347165158957131	1.16609634977211e-09	2.96188472842116e-07	-0.351906890860185	0.00015217515022488
CTSK	0.730849659392387	0.832204255922915	0.187363001608691	1.27652312760367e-09	3.24236874411332e-07	-0.606562513544394	1.71798535914941e-12
NKAPL	0.385509048529135	0.556020607493192	0.528373630816647	1.59970863944788e-09	4.06325994419762e-07	-0.410405786807375	7.68882179777591e-06
CCDC181	0.267040639401316	0.466190867069769	0.803861427368548	1.67327208734332e-09	4.25011110185203e-07	-0.358890390878529	0.000109720203175543
AF186192.1	0.175357895976974	0.415816200603468	1.24564357468283	1.91429701699471e-09	4.86231442316656e-07	-0.358313741120594	0.000112756476222729
LL22NC03-63E9.3	0.454284184577068	0.329397913998578	-0.463763661531989	2.18902486361939e-09	5.56012315359325e-07	-0.380889779245688	3.72242787058422e-05
ZNF582	0.132228797117951	0.374744514374246	1.5028709549172	2.39300246569341e-09	6.07822626286126e-07	-0.646943280553606	1.7084272265955e-14
PDCD6IPP2	0.416641735403665	0.537813351061844	0.368298207376931	3.41105649783664e-09	8.66408350450507e-07	-0.345533307596846	0.000203774052250474
PABPC5	0.309126294402256	0.611517930035968	0.984198424356381	3.41123577788512e-09	8.6645388758282e-07	-0.469280461170471	2.04288178667157e-07
ZNF702P	0.177147170609022	0.31541879808291	0.832320220357042	4.44090511941889e-09	1.1279899003324e-06	-0.431201725272593	2.30541242095928e-06
CSAG1	0.681779205862782	0.575244596260923	-0.245129072113847	4.9529990475496e-09	1.2580617580776e-06	-0.461591073053101	3.41330187012776e-07
KRT7	0.390539892742011	0.523173803568651	0.421820379979594	5.2888357837655e-09	1.34336428907644e-06	-0.444466974060936	1.02441337705609e-06
SOX1	0.198184198543233	0.37430285681711	0.917364120103815	5.77037055237601e-09	1.46567412030351e-06	-0.44438134006558	1.02990552301941e-06
SUSD1	0.372197053753289	0.454269932429384	0.28748318301548	6.02549004341953e-09	1.53047447102856e-06	-0.376909875930053	4.55279978780119e-05
ZNF665	0.129873464099154	0.236639824539592	0.865586200113456	6.15838537670664e-09	1.56422988568349e-06	-0.523235353387031	3.82010163613818e-09
ZNF708	0.0519690032015977	0.118263082743142	1.18627649660619	8.15699290251271e-09	2.07187619723823e-06	-0.511045095351103	9.97909938608131e-09
ZFP82	0.209926612231673	0.361151350604552	0.782718498123067	1.05548213498774e-08	2.68092462286886e-06	-0.680788472277922	2.03022047271094e-16
ZNF677	0.235304524273966	0.372909957855043	0.664298262088649	1.05548213498774e-08	2.68092462286886e-06	-0.349355326496004	0.000171171541393334
HKR1	0.177555900703478	0.287637781761566	0.695979882776426	1.36295505034535e-08	3.46190582787719e-06	-0.332044719147545	0.000370467314039697
ZNF568	0.080146074918703	0.233729024101741	1.54413312429886	1.42210983352329e-08	3.61215897714916e-06	-0.604751750731828	2.08089830853036e-12
MAGEB2	0.894509756277726	0.723959574712863	-0.305188076918637	1.68426764363129e-08	4.27803981482348e-06	-0.434669346191083	1.87108728687348e-06
AC005498.3	0.0828581593040413	0.326840252052022	1.97986999343161	1.75691547653216e-08	4.46256531039169e-06	-0.411631948731216	7.17748598039145e-06
SOX11	0.199870767391447	0.44026337725381	1.13929935805237	1.83251472171201e-08	4.6545873931485e-06	-0.335613430670203	0.000317109319490135
ZNF418	0.249291071951128	0.483005239041794	0.954207622281658	2.35688386406466e-08	5.98648501472424e-06	-0.596321944037942	4.99924951616992e-12
ZNF701	0.245845755413064	0.444716863586466	0.855133665581081	2.56222477408108e-08	6.50805092616594e-06	-0.612337140742167	9.24783368590527e-13
ZNF790-AS1	0.0392564291104323	0.192980267673644	2.29745248700557	2.72729675752629e-08	6.92733376411678e-06	-0.517059361870014	6.24310260272702e-09
ZNF880	0.125217831571428	0.274513487097338	1.13243700885522	3.42625746301174e-08	8.70269395604982e-06	-0.487034913266606	5.94519856293214e-08
ITGA8	0.312686352102914	0.427099231956648	0.449855052638356	3.57075283846175e-08	9.06971220969284e-06	-0.330620973877488	0.000393975130747597
AL021807.1	0.428348280570959	0.317052339205243	-0.434063276333988	3.72098081007812e-08	9.45129125759843e-06	-0.318587544525739	0.000654937662314159
ZNF732	0.270678045975094	0.373155797983608	0.463200223581737	3.72115103037802e-08	9.45172361716017e-06	-0.442560230530196	1.15353582606207e-06
HMX2	0.177259030896147	0.305204435540676	0.783916798058627	3.87768491302074e-08	9.84931967907268e-06	-0.36919307588564	6.677911118856e-05
MSC	0.150241926417763	0.254193037619793	0.758637048669808	4.20975355459629e-08	1.06927740286746e-05	-0.4225018271414	3.85324882991182e-06
LINC00898	0.716985330791353	0.556706079491973	-0.365027764117308	4.38596818471938e-08	1.11403591891872e-05	-0.378971304439075	4.10320633545502e-05
ZSCAN18	0.325785079628759	0.43179496200149	0.406425878175437	4.38636537280053e-08	1.11413680469133e-05	-0.360648604314587	0.00010092556683005
FOXG1	0.242813178973214	0.43804908127508	0.851245798162696	4.76117735537187e-08	1.20933904826445e-05	-0.402984682287985	1.15946906604138e-05
USP44	0.322600310257519	0.533649432737994	0.726144485701353	5.38137540721709e-08	1.36686935343314e-05	-0.617113710850321	5.48761014113057e-13
PAX9	0.158552199298402	0.283838111813927	0.840110428100357	5.83821292546093e-08	1.48290608306708e-05	-0.336075348266751	0.000310747177949936
LINC00668	0.674081717773026	0.574680858204362	-0.230162501590155	6.59247940488302e-08	1.67448976884029e-05	-0.603703938202534	2.32366742105694e-12
AURKC	0.644791108294173	0.772327491199214	0.260380876242944	7.44404752513687e-08	1.89078807138476e-05	-0.399151343098114	1.42809478408909e-05
ZNF85	0.125887222203947	0.285717071815078	1.18245538683272	7.44469925207991e-08	1.8909536100283e-05	-0.462323450363127	3.25218870051383e-07
FGFR2	0.473990807022556	0.583282615767527	0.299335997967429	8.0697135811872e-08	2.04970724962155e-05	-0.424646670213101	3.39941361302832e-06
ZNF382	0.129643628841165	0.342875028407979	1.40313152794557	8.07006497349733e-08	2.04979650326832e-05	-0.54033971872278	9.2993432133853e-10
ZNF471	0.134927703209586	0.378433608701212	1.48785362888161	1.35605696486831e-07	3.44438469076551e-05	-0.698736623113236	1.50782895783475e-17
PHYHD1	0.467390557888158	0.570615563568516	0.287890507600622	1.46758462646774e-07	3.72766495122806e-05	-0.767193412896043	9.39412754219976e-23
ZNF730	0.0740632992706767	0.226167566889995	1.61056133408663	1.65170924074619e-07	4.19534147149532e-05	-0.338554582518404	0.000278567713639127
BSCL2	0.324315668519267	0.446455427065705	0.461117421897796	1.82209608083906e-07	4.62812404533121e-05	-0.636091121593591	6.30576237864333e-14
ZNF682	0.11725110981062	0.200142048342207	0.771422720218613	2.17263475992253e-07	5.51849229020323e-05	-0.515683097703552	6.95602124546467e-09
TRIM58	0.206443421523496	0.368167507011651	0.834615859152199	4.18350552968062e-07	0.000106261040453888	-0.551164491899748	3.64755953674167e-10
LINC01354	0.362965178273966	0.53047669830319	0.547458233489909	4.51452696096635e-07	0.000114668984808545	-0.663437265024621	2.1160968112048e-15
PABPC1P4	0.352505347217105	0.512435163476326	0.539724335125555	5.05857723091456e-07	0.00012848786166523	-0.427168400587118	2.930484165598e-06
ZNF625	0.201032331007519	0.311619349753844	0.632357277802891	5.05857723091456e-07	0.00012848786166523	-0.424200048586203	3.48953287109262e-06
ZNF569	0.112707905402726	0.219592687955023	0.962241305381966	7.36700757735136e-07	0.000187121992464725	-0.628482964328525	1.52813233968052e-13
SERP2	0.489856987608083	0.57784786971774	0.238329103834333	8.87359417902435e-07	0.000225389292147218	-0.323413939205771	0.000535495566030938
AHR	0.63783279162453	0.777730994199011	0.286092964432621	9.20828747031494e-07	0.000233890501745999	-0.364903793201166	8.22827221218765e-05
SPIN2A	0.649042848786654	0.78708901494913	0.278213079113884	1.14878405468553e-06	0.000291791149890125	-0.399444171698428	1.40566955416616e-05
ZNF257	0.162120013487782	0.316860203446318	0.966784273029879	1.25924414235269e-06	0.000319848012157583	-0.441404069085764	1.23919644415164e-06
LURAP1	0.130407121231673	0.205198508092054	0.653997587819145	1.65459491160049e-06	0.000420267107546524	-0.399387572239156	1.40997803552312e-05
INA	0.148665978384868	0.287674952128361	0.952365080854023	1.77871937943236e-06	0.000451794722375819	-0.377057883051416	4.51904416275181e-05
SALL1	0.316499387108083	0.435234024692678	0.45958863866696	2.83258649629037e-06	0.000719476970057754	-0.381453301420508	3.61702850721358e-05
IRX1	0.126947411246711	0.255528118669105	1.00925108069016	4.31889925838599e-06	0.00109700041163004	-0.413722504202009	6.37887180334293e-06
GRK7	0.544860576224154	0.615888277849285	0.176781562271977	4.87711697412348e-06	0.00123878771142736	-0.54434656084895	6.60214499760966e-10
ZNF354C	0.200384447102914	0.29210456528104	0.543714368435734	5.31817375151749e-06	0.00135081613288544	-0.599919133111486	3.45008972035069e-12
TRIM61	0.270004383865601	0.371386128832893	0.459937100566319	7.24257136120462e-06	0.00183961312574597	-0.38197577541167	3.52180893361528e-05
SLC15A2	0.389099304300282	0.525543281718756	0.433671183071565	7.75271909331592e-06	0.00196919064970224	-0.333573948805273	0.000346663103785096
MAGEE2	0.365459926677632	0.488535927409605	0.418751442491579	9.18217559581507e-06	0.00233227260133703	-0.417190454841555	5.2360365306361e-06
FIRRE	0.528281264381579	0.362248704188309	-0.544325716201186	1.28338357691231e-05	0.00325979428535727	-0.515467902869224	7.07432274313298e-09
ZNF675	0.0396857523928571	0.0826328489508907	1.05809425127728	1.67116355378096e-05	0.00424475542660364	-0.362660898637494	9.16670110430636e-05
EID3	0.177643138911654	0.440730585128023	1.31091504925278	1.90503684344146e-05	0.00483879358234131	-0.579682583395833	2.62206936366325e-11
DYRK1B	0.312719859570019	0.408242325519678	0.384554923171788	2.31471243443363e-05	0.00587936958346142	-0.388345924984088	2.53461526349819e-05
KRT6A	0.578485799176692	0.477041627953397	-0.278166378878094	2.39073313297392e-05	0.00607246215775376	-0.327697813670383	0.000446605427107429
ZNF583	0.0667119950192669	0.185792719489128	1.47767587829544	2.46905771428858e-05	0.00627140659429299	-0.589089386509829	1.03940719249011e-11
DEFA6	0.775625974918233	0.693435037049922	-0.161600385491799	2.7188688750096e-05	0.00690592694252438	-0.35585939969852	0.00012657452290323
TGM1	0.615144379195489	0.725775843063334	0.238598976528466	2.71894260502118e-05	0.0069061142167538	-0.411809976252592	7.10596712468346e-06
ZNF879	0.128538200375	0.197025403258619	0.616184475123257	2.89861951555225e-05	0.00736249356950272	-0.535714574750541	1.3733070039658e-09
HOXB-AS2	0.432136628111842	0.574502584876583	0.410825864399488	3.8567319754708e-05	0.00979609921769583	-0.459260002180198	3.97820569347771e-07
ARL9	0.248111215729323	0.309171587755063	0.317420791661521	5.03160163627369e-05	0.0127802681561352	-0.346869066613028	0.000191776801638156
ZNF844	0.125422306266447	0.238382663618912	0.926485366378224	5.96537539491287e-05	0.0151520535030787	-0.676730538405469	3.56305692715843e-16
ZNF790	0.0910925331517857	0.186142539973786	1.0310030921431	8.09663755061321e-05	0.0205654593785576	-0.429741401482913	2.51551709697095e-06
B3GALT2	0.520371699531485	0.625791734641536	0.26614010074558	0.000138540413238964	0.0351892649626969	-0.326108263538889	0.000477869431180858
ZNF254	0.195279856859023	0.286229931580912	0.551631402448961	0.000140596952638993	0.0357116259703042	-0.316646284971072	0.000709520989294423
CHORDC2P	0.672784367382049	0.711698935990449	0.0811228951518577	0.000149077325286248	0.037865640622707	-0.362198098319522	9.37234629100807e-05
SVIL-AS1	0.263872927320959	0.228323817931383	-0.208761977235634	0.000165118120996013	0.0419400027329873	-0.469528149738598	2.00895938019123e-07
CCDC8	0.36204577212641	0.462765621922441	0.354109589533791	0.000180135927779227	0.0457545256559237	-0.519188331536419	5.27647784200275e-09
