# Supplementary material for: Identification and validation of methylation-driven genes prognostic signature for recurrence of laryngeal squamous cell carcinoma by integrated bioinformatics analysis
Source: Cancer Cell Int. 2020 Sep 29;20:472. doi: 10.1186/s12935-020-01567-3 (PMC7526132; doi:10.1186/s12935-020-01567-3)
Supplement: Supplementary file 14 — Additional file 14: Material S5. Matching 3587 small molecules drugs by CMap database. [file 12935_2020_1567_MOESM14_ESM.xls]

## Sheet: by cmap name and cell line
rank	cmap name and cell line	mean	n	enrichment	p	specificity	percent non-null
1	valproic acid - HL60	-0.578	14	-0.599	2e-05	0.0736	71
2	ciclacillin - MCF7	-0.962	2	-0.976	0.00125	0	100
3	sirolimus - HL60	-0.426	10	-0.546	0.00239	0.0595	60
4	MK-886 - MCF7	0.917	2	0.962	0.00256	0	100
5	lomefloxacin - MCF7	-0.791	3	-0.874	0.00403	0.0054	100
6	proglumide - MCF7	0.854	2	0.945	0.00577	0	100
7	finasteride - PC3	-0.937	2	-0.942	0.00732	0.0121	100
8	vancomycin - MCF7	0.825	2	0.936	0.00781	0	100
9	lidoflazine - MCF7	0.846	2	0.936	0.00793	0.0128	100
10	tolbutamide - MCF7	-0.607	4	-0.741	0.00887	0.0063	75
11	cefapirin - MCF7	0.808	2	0.928	0.00984	0.008	100
12	levobunolol - MCF7	0.82	2	0.923	0.01161	0	100
13	deferoxamine - MCF7	-0.676	5	-0.657	0.01162	0.0311	80
14	sulfafurazole - MCF7	-0.79	3	-0.818	0.012	0.0333	100
15	oxolinic acid - MCF7	-0.852	2	-0.921	0.01268	0.0213	100
16	etanidazole - MCF7	0.801	2	0.92	0.01276	0	100
17	benzamil - MCF7	-0.744	3	-0.808	0.01408	0.0072	100
18	ethambutol - PC3	0.802	2	0.916	0.0141	0.0147	100
19	prednicarbate - MCF7	0.801	2	0.915	0.01433	0.012	100
20	aminohippuric acid - MCF7	0.794	2	0.913	0.01495	0.0153	100
21	cinchonine - MCF7	0.786	2	0.911	0.016	0.0385	100
22	thiamazole - PC3	-0.884	2	-0.906	0.01775	0.0065	100
23	cefaclor - MCF7	0.829	2	0.906	0.01813	0.0396	100
24	erastin - PC3	0.865	2	0.905	0.01837	0.0225	100
25	cefalotin - MCF7	0.772	2	0.9	0.02064	0	100
26	thiocolchicoside - MCF7	-0.868	2	-0.896	0.02145	0.0124	100
27	altizide - MCF7	0.821	2	0.898	0.02171	0.0182	100
28	methoxamine - MCF7	0.796	2	0.896	0.02229	0.0509	100
29	serotonin - MCF7	0.497	3	0.765	0.02594	0.0213	66
30	zuclopenthixol - MCF7	0.786	2	0.887	0.02648	0.0697	100
31	levcycloserine - MCF7	-0.798	2	-0.884	0.02682	0.0602	100
32	medrysone - MCF7	-0.73	3	-0.764	0.02686	0.0867	100
33	benzthiazide - MCF7	-0.814	2	-0.884	0.0269	0.0426	100
34	nipecotic acid - MCF7	0.755	2	0.886	0.02702	0	100
35	proxymetacaine - MCF7	0.753	2	0.884	0.02773	0.019	100
36	iohexol - MCF7	0.804	2	0.882	0.02831	0.1063	100
37	alpha-yohimbine - MCF7	0.812	2	0.881	0.02855	0.0196	100
38	ketoprofen - PC3	-0.807	2	-0.879	0.0294	0.0229	100
39	CP-690334-01 - PC3	-0.362	4	-0.658	0.03137	0.1594	50
40	etiocholanolone - MCF7	0.545	3	0.747	0.03191	0.0745	66
41	guanfacine - MCF7	-0.466	3	-0.749	0.03219	0.0606	66
42	citiolone - MCF7	-0.581	3	-0.749	0.03229	0.0184	66
43	alfuzosin - MCF7	-0.56	3	-0.749	0.03237	0.0316	66
44	gentamicin - MCF7	-0.871	2	-0.872	0.03239	0.0662	100
45	alfaxalone - MCF7	0.761	2	0.871	0.03394	0.0432	100
46	demecarium bromide - MCF7	0.765	2	0.87	0.03408	0.0258	100
47	eldeline - PC3	-0.761	2	-0.869	0.03428	0.0781	100
48	hemicholinium - MCF7	0.767	2	0.868	0.03539	0.0345	100
49	dextromethorphan - MCF7	-0.868	2	-0.864	0.0368	0.0063	100
50	procyclidine - MCF7	-0.753	2	-0.86	0.03929	0.0714	100
51	Prestwick-664 - PC3	-0.796	2	-0.859	0.03966	0.0838	100
52	xamoterol - MCF7	0.793	2	0.86	0.03972	0.0608	100
53	cefsulodin - MCF7	-0.784	2	-0.859	0.03974	0.0343	100
54	dexpanthenol - MCF7	-0.746	2	-0.858	0.0402	0.0506	100
55	0317956-0000 - PC3	0.379	4	0.641	0.04042	0.0155	50
56	benserazide - MCF7	0.492	3	0.725	0.04062	0.014	66
57	oxolamine - MCF7	-0.757	2	-0.856	0.04159	0.0392	100
58	ribavirin - MCF7	0.816	2	0.856	0.04173	0.0549	100
59	vincamine - PC3	0.773	2	0.856	0.04199	0.1164	100
60	melatonin - MCF7	0.728	2	0.854	0.04326	0.0833	100
61	methotrexate - HL60	-0.85	2	-0.851	0.04428	0.1168	100
62	benzocaine - MCF7	0.776	2	0.851	0.04446	0.0429	100
63	pilocarpine - MCF7	0.73	2	0.851	0.04479	0.0563	100
64	sulfamethoxypyridazine - MCF7	0.48	3	0.716	0.04511	0.0431	66
65	SC-58125 - MCF7	-0.839	2	-0.846	0.04766	0.0333	100
66	pyrazinamide - MCF7	-0.72	2	-0.839	0.05195	0.0546	100
67	15-delta prostaglandin J2 - PC3	0.577	3	0.701	0.05232	0.241	66
68	diethylcarbamazine - MCF7	-0.729	2	-0.837	0.0531	0.0059	100
69	F0447-0125 - PC3	0.811	2	0.837	0.05342	0.118	100
70	acenocoumarol - PC3	0.729	2	0.837	0.05368	0.0536	100
71	enilconazole - MCF7	0.748	2	0.836	0.054	0.0343	100
72	mebhydrolin - MCF7	-0.706	2	-0.835	0.05432	0.0641	100
73	lanatoside C - MCF7	-0.524	3	-0.701	0.0544	0.172	66
74	moroxydine - PC3	-0.715	2	-0.834	0.05465	0.0585	100
75	alpha-ergocryptine - MCF7	-0.434	3	-0.699	0.0556	0.0272	66
76	carisoprodol - MCF7	-0.788	2	-0.831	0.05656	0.0488	100
77	pyrimethamine - MCF7	-0.803	2	-0.83	0.05728	0.0541	100
78	cefixime - MCF7	-0.736	2	-0.829	0.05791	0.0311	100
79	terconazole - MCF7	-0.814	2	-0.827	0.05893	0.0855	100
80	oxetacaine - PC3	-0.71	2	-0.827	0.05911	0.0811	100
81	anisomycin - MCF7	0.69	2	0.828	0.05927	0.2539	100
82	azacitidine - MCF7	-0.706	2	-0.826	0.05984	0.1546	100
83	medrysone - PC3	-0.719	2	-0.826	0.06004	0.125	100
84	PHA-00851261E - PC3	-0.472	4	-0.609	0.06006	0.1128	75
85	metamizole sodium - PC3	-0.775	2	-0.824	0.06133	0.114	100
86	spiramycin - MCF7	0.456	3	0.684	0.06219	0.052	66
87	albendazole - MCF7	0.757	2	0.824	0.06227	0.076	100
88	famprofazone - PC3	-0.763	2	-0.822	0.06231	0.1011	100
89	troglitazone - HL60	0.601	4	0.606	0.0627	0.0853	75
90	halcinonide - PC3	0.708	2	0.823	0.06334	0.1177	100
91	nomifensine - MCF7	-0.776	2	-0.82	0.06463	0.0839	100
92	tiratricol - MCF7	0.658	2	0.819	0.06644	0.0424	100
93	gibberellic acid - MCF7	-0.714	2	-0.817	0.0665	0.1304	100
94	etofylline - PC3	0.734	2	0.818	0.06676	0.0354	100
95	parthenolide - MCF7	-0.78	2	-0.816	0.06732	0.197	100
96	norcyclobenzaprine - MCF7	-0.684	2	-0.816	0.06754	0.1069	100
97	astemizole - PC3	-0.727	2	-0.815	0.06792	0.1923	100
98	norethisterone - MCF7	-0.773	2	-0.814	0.06829	0.0526	100
99	gallamine triethiodide - PC3	-0.713	2	-0.812	0.07004	0.1294	100
100	sodium phenylbutyrate - MCF7	-0.511	3	-0.673	0.07009	0.2028	66
101	STOCK1N-35215 - PC3	0.692	2	0.814	0.07046	0.1561	100
102	diphemanil metilsulfate - PC3	-0.712	2	-0.811	0.07128	0.0798	100
103	flufenamic acid - PC3	0.658	2	0.812	0.07145	0.1017	100
104	5155877 - PC3	-0.671	2	-0.81	0.07159	0.1119	100
105	sotalol - MCF7	-0.765	2	-0.81	0.07171	0.0279	100
106	PHA-00816795 - PC3	0.634	2	0.811	0.07283	0.0517	100
107	etamsylate - MCF7	0.689	2	0.809	0.07354	0.088	100
108	flunisolide - PC3	-0.666	2	-0.807	0.07404	0.1281	100
109	disulfiram - MCF7	-0.788	2	-0.806	0.07448	0.1838	100
110	levodopa - PC3	-0.67	2	-0.804	0.07569	0.1063	100
111	meclofenoxate - PC3	-0.679	2	-0.803	0.07627	0.058	100
112	pyrithyldione - MCF7	0.722	2	0.806	0.07664	0.1471	100
113	ethaverine - MCF7	-0.704	2	-0.798	0.07951	0.08	100
114	Prestwick-981 - MCF7	0.73	2	0.801	0.07994	0.0526	100
115	dicloxacillin - MCF7	0.674	2	0.801	0.0802	0.1354	100
116	naftifine - MCF7	-0.65	2	-0.797	0.08034	0.1088	100
117	meclocycline - MCF7	-0.72	2	-0.796	0.0811	0.0331	100
118	convolamine - MCF7	0.75	2	0.798	0.08167	0.0886	100
119	sulfadimethoxine - MCF7	0.699	2	0.796	0.08334	0.1706	100
120	15(S)-15-methylprostaglandin E2 - MCF7	-0.731	2	-0.793	0.08368	0.0828	100
121	naloxone - MCF7	-0.645	3	-0.652	0.08371	0.0808	66
122	methapyrilene - MCF7	-0.661	2	-0.793	0.08388	0.1283	100
123	bromocriptine - MCF7	0.663	2	0.796	0.08392	0.0899	100
124	flucloxacillin - MCF7	0.673	2	0.794	0.08505	0.0769	100
125	lomefloxacin - PC3	-0.778	2	-0.791	0.08555	0.0884	100
126	quinethazone - MCF7	-0.686	2	-0.789	0.08678	0.1006	100
127	CAY-10397 - PC3	0.635	2	0.792	0.08722	0.0797	100
128	4-hydroxyphenazone - MCF7	0.671	2	0.79	0.08837	0.1079	100
129	amiloride - PC3	-0.676	2	-0.787	0.08885	0.0398	100
130	luteolin - MCF7	-0.673	2	-0.787	0.08911	0.1607	100
131	ciclacillin - PC3	-0.769	2	-0.786	0.08986	0.0706	100
132	depudecin - MCF7	0.591	2	0.788	0.09002	0.0688	100
133	flunarizine - MCF7	0.688	2	0.788	0.09028	0.1333	100
134	betazole - PC3	0.696	2	0.788	0.09076	0.0432	100
135	naltrexone - MCF7	-0.681	2	-0.785	0.09084	0.1329	100
136	doxylamine - PC3	-0.773	2	-0.784	0.09155	0.135	100
137	antimycin A - PC3	0.668	2	0.786	0.09177	0.1513	100
138	minoxidil - PC3	-0.662	2	-0.782	0.09293	0.1143	100
139	ketorolac - MCF7	0.631	2	0.785	0.09305	0.1511	100
140	cetirizine - MCF7	-0.624	2	-0.781	0.09422	0.164	100
141	pyrvinium - MCF7	0.508	4	0.568	0.09467	0.4818	75
142	irinotecan - MCF7	-0.619	2	-0.78	0.09468	0.2316	100
143	netilmicin - MCF7	-0.695	2	-0.78	0.09495	0.0694	100
144	tobramycin - MCF7	-0.752	2	-0.78	0.09505	0.1194	100
145	scoulerine - MCF7	-0.663	2	-0.778	0.09652	0.1942	100
146	0173570-0000 - MCF7	0.574	2	0.78	0.0971	0.1194	100
147	acetylsalicylsalicylic acid - MCF7	-0.624	2	-0.777	0.09784	0.171	100
148	doxazosin - MCF7	-0.759	2	-0.777	0.098	0.1189	100
149	nicergoline - PC3	-0.779	2	-0.777	0.09831	0.0882	100
150	diazoxide - MCF7	-0.668	2	-0.776	0.09869	0.1946	100
151	amodiaquine - MCF7	0.722	2	0.778	0.09879	0.1605	100
152	ursolic acid - MCF7	-0.73	2	-0.774	0.1008	0.157	100
153	pimethixene - MCF7	-0.703	2	-0.774	0.10122	0.1771	100
154	alimemazine - MCF7	0.604	2	0.775	0.10227	0.1071	100
155	atropine oxide - PC3	-0.575	2	-0.772	0.10233	0.1038	100
156	amoxapine - MCF7	-0.656	2	-0.771	0.10366	0.0957	100
157	cisapride - MCF7	-0.624	2	-0.77	0.10412	0.0629	100
158	pempidine - MCF7	-0.337	3	-0.63	0.10466	0.1676	66
159	mefloquine - PC3	-0.582	2	-0.769	0.10505	0.2586	100
160	santonin - MCF7	-0.652	2	-0.768	0.10549	0.1037	100
161	myosmine - MCF7	0.574	3	0.63	0.10568	0.2857	66
162	pirenperone - MCF7	0.599	3	0.629	0.10592	0.1136	66
163	sulconazole - MCF7	-0.656	2	-0.767	0.10647	0.1897	100
164	pheniramine - PC3	-0.561	2	-0.763	0.11046	0.0516	100
165	pentetic acid - MCF7	-0.415	3	-0.624	0.11115	0.0696	66
166	betaxolol - MCF7	-0.615	2	-0.762	0.11169	0.0989	100
167	alclometasone - MCF7	0.301	2	0.765	0.11175	0.0552	50
168	clomipramine - MCF7	0.442	2	0.764	0.11285	0.1833	50
169	propidium iodide - MCF7	0.397	2	0.762	0.11386	0.0224	50
170	riboflavin - MCF7	0.381	2	0.762	0.11424	0.1894	50
171	laudanosine - MCF7	-0.584	2	-0.759	0.1148	0.0495	100
172	tiapride - PC3	0.382	2	0.761	0.11533	0.1282	50
173	josamycin - MCF7	0.342	2	0.76	0.11613	0.1484	50
174	isoconazole - MCF7	-0.261	2	-0.757	0.11678	0.0323	50
175	isradipine - MCF7	0.441	2	0.759	0.11686	0.1229	50
176	lansoprazole - MCF7	0.376	2	0.758	0.11768	0.1688	50
177	tetracycline - PC3	-0.334	2	-0.756	0.11774	0.1566	50
178	betahistine - MCF7	0.376	2	0.758	0.118	0.2181	50
179	PNU-0251126 - MCF7	0.3	2	0.756	0.11939	0.2048	50
180	canrenoic acid - MCF7	0.33	2	0.755	0.12058	0.0786	50
181	prilocaine - PC3	0.339	2	0.754	0.12092	0.0515	50
182	tolnaftate - MCF7	-0.411	2	-0.753	0.12108	0.3478	50
183	diflorasone - MCF7	0.374	2	0.754	0.12156	0.1553	50
184	diclofenac - PC3	0.442	2	0.753	0.12189	0.1168	50
185	methocarbamol - MCF7	0.406	2	0.753	0.12213	0.0775	50
186	benfotiamine - MCF7	0.269	3	0.615	0.12269	0.0629	66
187	homochlorcyclizine - MCF7	0.353	2	0.751	0.12396	0.3404	50
188	orphenadrine - PC3	-0.301	2	-0.749	0.12517	0.1692	50
189	bromocriptine - PC3	0.318	2	0.749	0.12523	0.1596	50
190	hydrastinine - MCF7	-0.464	2	-0.748	0.12587	0.0893	50
191	fluorocurarine - MCF7	0.408	2	0.748	0.12627	0.0748	50
192	paroxetine - MCF7	-0.381	2	-0.746	0.12716	0.0688	50
193	rosiglitazone - PC3	0.508	3	0.611	0.12729	0.3356	66
194	levodopa - MCF7	-0.331	2	-0.746	0.1276	0.125	50
195	Prestwick-983 - MCF7	0.436	2	0.747	0.12774	0.195	50
196	N-acetyl-L-leucine - MCF7	0.373	2	0.746	0.12796	0.1504	50
197	nifenazone - MCF7	0.362	2	0.746	0.12843	0.049	50
198	solanine - MCF7	0.425	2	0.744	0.13012	0.0878	50
199	bufexamac - MCF7	0.355	2	0.744	0.13068	0.1467	50
200	vorinostat - HL60	-0.597	3	-0.608	0.1312	0.6193	66
201	atropine - MCF7	0.364	2	0.743	0.13158	0.1984	50
202	pramocaine - MCF7	-0.604	3	-0.607	0.13164	0.1156	66
203	PF-01378883-00 - MCF7	-0.39	2	-0.742	0.13195	0.1477	50
204	piperacillin - MCF7	0.547	3	0.608	0.132	0.1241	66
205	roxarsone - MCF7	-0.276	2	-0.742	0.13215	0.0798	50
206	apomorphine - MCF7	0.285	2	0.739	0.13585	0.1517	50
207	aconitine - MCF7	0.455	2	0.738	0.13657	0.088	50
208	metoprolol - MCF7	0.458	2	0.738	0.13667	0.2889	50
209	meteneprost - PC3	-0.329	2	-0.737	0.13728	0.4167	50
210	velnacrine - MCF7	0.414	2	0.737	0.13734	0.1379	50
211	6-bromoindirubin-3'-oxime - PC3	-0.366	4	-0.533	0.1374	0.4328	75
212	spironolactone - PC3	-0.322	2	-0.737	0.13748	0.1164	50
213	sertaconazole - MCF7	0.388	2	0.737	0.1378	0.1453	50
214	propoxycaine - MCF7	-0.283	2	-0.734	0.13987	0.1452	50
215	sulfathiazole - MCF7	-0.301	2	-0.734	0.14052	0.1358	50
216	tyloxapol - MCF7	0.345	2	0.734	0.14092	0.1957	50
217	phenazopyridine - MCF7	0.273	2	0.732	0.14219	0.1677	50
218	bepridil - MCF7	0.365	2	0.732	0.14283	0.3262	50
219	quinpirole - MCF7	0.561	3	0.598	0.14508	0.354	66
220	dicycloverine - PC3	0.328	2	0.73	0.14519	0.1852	50
221	remoxipride - MCF7	0.383	2	0.728	0.14748	0.2101	50
222	dantrolene - PC3	0.411	2	0.728	0.1477	0.2108	50
223	metanephrine - PC3	-0.264	2	-0.727	0.1479	0.2	50
224	glipizide - MCF7	0.436	2	0.727	0.14905	0.0355	50
225	thiamine - MCF7	-0.417	2	-0.726	0.14909	0.1538	50
226	metamizole sodium - MCF7	-0.566	3	-0.594	0.14925	0.2818	66
227	oxybuprocaine - MCF7	0.387	2	0.726	0.14961	0.1736	50
228	withaferin A - PC3	0.343	2	0.726	0.14979	0.3854	50
229	baclofen - MCF7	-0.471	2	-0.725	0.15007	0.26	50
230	hydroxyzine - PC3	0.274	2	0.725	0.15072	0.142	50
231	Prestwick-864 - MCF7	0.335	2	0.723	0.15313	0.252	50
232	ketoconazole - MCF7	0.4	2	0.723	0.15321	0.0752	50
233	cyclic adenosine monophosphate - MCF7	0.372	2	0.723	0.15331	0.1382	50
234	nitrendipine - MCF7	0.559	3	0.592	0.15419	0.1373	66
235	minaprine - MCF7	-0.316	2	-0.721	0.15468	0.2135	50
236	dropropizine - MCF7	-0.313	2	-0.721	0.15502	0.2609	50
237	thioperamide - MCF7	0.291	3	0.591	0.15502	0.3407	66
238	clenbuterol - MCF7	0.272	3	0.591	0.15546	0.1157	66
239	Prestwick-967 - MCF7	-0.323	2	-0.72	0.15611	0.2848	50
240	dapsone - MCF7	-0.262	2	-0.719	0.15671	0.4	50
241	flurbiprofen - MCF7	0.537	3	0.59	0.15708	0.2817	66
242	H-7 - MCF7	0.331	2	0.719	0.15718	0.35	50
243	N-acetylmuramic acid - MCF7	0.395	2	0.718	0.15863	0.0946	50
244	epiandrosterone - MCF7	0.356	2	0.717	0.15935	0.1818	50
245	amantadine - MCF7	-0.43	2	-0.717	0.15979	0.3061	50
246	lovastatin - MCF7	-0.381	2	-0.716	0.1603	0.2581	50
247	acetohexamide - MCF7	-0.373	2	-0.716	0.16108	0.1899	50
248	mefenamic acid - MCF7	0.354	2	0.716	0.16138	0.1667	50
249	sisomicin - MCF7	0.361	2	0.715	0.1618	0.073	50
250	lynestrenol - MCF7	0.306	2	0.715	0.16263	0.1642	50
251	myosmine - PC3	0.435	2	0.713	0.1642	0.1367	50
252	sulindac - MCF7	0.167	4	0.511	0.16495	0.1582	50
253	homosalate - MCF7	-0.456	2	-0.711	0.16657	0.1533	50
254	pizotifen - MCF7	0.354	2	0.71	0.16766	0.1833	50
255	naproxen - MCF7	0.359	4	0.509	0.16889	0.5062	50
256	lactobionic acid - MCF7	0.344	2	0.708	0.1705	0.0698	50
257	R-atenolol - MCF7	-0.352	2	-0.708	0.17064	0.097	50
258	ethoxyquin - MCF7	0.287	2	0.707	0.1713	0.1444	50
259	terbutaline - MCF7	-0.341	2	-0.707	0.17186	0.1657	50
260	antazoline - MCF7	-0.343	2	-0.706	0.17257	0.1382	50
261	acacetin - PC3	0.3	2	0.705	0.1737	0.2281	50
262	acetazolamide - MCF7	0.31	2	0.704	0.17464	0.3309	50
263	valinomycin - PC3	-0.4	2	-0.702	0.1773	0.1861	50
264	pirinixic acid - MCF7	-0.469	2	-0.702	0.17762	0.125	50
265	hycanthone - MCF7	0.402	2	0.701	0.17786	0.3717	50
266	diflunisal - MCF7	-0.481	2	-0.702	0.17802	0.1138	50
267	ascorbic acid - MCF7	0.34	2	0.7	0.17969	0.1818	50
268	fulvestrant - HL60	0.151	6	0.418	0.1808	0.2834	50
269	meropenem - MCF7	0.383	2	0.698	0.18178	0.1929	50
270	famotidine - MCF7	0.402	2	0.698	0.18192	0.0694	50
271	guanabenz - MCF7	0.453	2	0.698	0.18231	0.2159	50
272	tretinoin - PC3	0.103	4	0.499	0.18439	0.1911	50
273	molsidomine - MCF7	-0.458	2	-0.696	0.18444	0.1825	50
274	kinetin - MCF7	0.412	2	0.695	0.18506	0.1321	50
275	demeclocycline - PC3	-0.413	2	-0.695	0.18522	0.2404	50
276	dimenhydrinate - MCF7	0.415	2	0.695	0.18595	0.3354	50
277	iocetamic acid - MCF7	0.381	2	0.692	0.18897	0.16	50
278	isopropamide iodide - MCF7	0.401	2	0.692	0.18947	0.0949	50
279	bambuterol - MCF7	-0.407	2	-0.692	0.18979	0.3617	50
280	Prestwick-1085 - MCF7	0.358	2	0.69	0.19118	0.295	50
281	withaferin A - MCF7	0.364	2	0.689	0.19219	0.455	50
282	metoclopramide - PC3	0.413	2	0.689	0.19249	0.0892	50
283	PF-00539745-00 - PC3	0.442	2	0.688	0.1938	0.28	50
284	3-nitropropionic acid - PC3	0.305	2	0.686	0.19617	0.136	50
285	sulfachlorpyridazine - PC3	-0.441	2	-0.686	0.19689	0.1602	50
286	edrophonium chloride - MCF7	0.383	2	0.685	0.19798	0.0662	50
287	testosterone - MCF7	0.283	3	0.564	0.199	0.2548	66
288	tocainide - MCF7	-0.352	2	-0.684	0.19903	0.3268	50
289	scopolamine N-oxide - MCF7	-0.389	2	-0.683	0.20082	0.139	50
290	BCB000040 - MCF7	-0.343	2	-0.682	0.20194	0.0515	50
291	etofylline - MCF7	0.343	2	0.681	0.20267	0.1189	50
292	liothyronine - MCF7	-0.342	2	-0.68	0.20404	0.2446	50
293	aztreonam - MCF7	-0.482	2	-0.678	0.20711	0.152	50
294	doxycycline - MCF7	-0.491	3	-0.559	0.2077	0.3333	66
295	noscapine - MCF7	-0.295	2	-0.675	0.21136	0.0473	50
296	lobelanidine - MCF7	0.413	2	0.674	0.21142	0.1241	50
297	khellin - PC3	-0.274	2	-0.675	0.21154	0.2194	50
298	dipyridamole - MCF7	0.541	3	0.556	0.21236	0.4161	66
299	ethotoin - MCF7	-0.587	3	-0.556	0.21272	0.4706	66
300	(-)-atenolol - MCF7	-0.317	2	-0.673	0.21371	0.1892	50
301	procarbazine - MCF7	0.414	2	0.672	0.2153	0.1879	50
302	adenosine phosphate - MCF7	0.408	2	0.67	0.21725	0.1157	50
303	naloxone - PC3	0.324	2	0.668	0.22047	0.2647	50
304	tetryzoline - MCF7	-0.449	2	-0.668	0.22102	0.1394	50
305	dapsone - PC3	-0.44	2	-0.668	0.2212	0.0884	50
306	fludrocortisone - PC3	0.374	2	0.666	0.22275	0.24	50
307	midecamycin - PC3	0.281	2	0.665	0.22361	0.1191	50
308	5707885 - PC3	-0.43	2	-0.666	0.22422	0.3226	50
309	viomycin - MCF7	-0.403	2	-0.664	0.22645	0.4868	50
310	pentetrazol - MCF7	-0.372	2	-0.663	0.22838	0.2429	50
311	meclofenamic acid - MCF7	-0.463	2	-0.662	0.22898	0.2675	50
312	etidronic acid - MCF7	0.375	2	0.661	0.22927	0.205	50
313	quinisocaine - MCF7	0.343	2	0.661	0.22949	0.234	50
314	phenoxybenzamine - MCF7	0.3	3	0.547	0.22997	0.7438	66
315	ivermectin - MCF7	0.28	2	0.661	0.23029	0.5303	50
316	desoxycortone - MCF7	0.437	2	0.66	0.23102	0.1103	50
317	florfenicol - MCF7	0.383	2	0.66	0.2313	0.3603	50
318	abamectin - MCF7	-0.323	2	-0.66	0.23253	0.3786	50
319	guanabenz - PC3	-0.281	2	-0.657	0.23601	0.2754	50
320	azlocillin - MCF7	0.39	2	0.656	0.23649	0.1081	50
321	mephenytoin - MCF7	-0.393	2	-0.656	0.23677	0.1803	50
322	metrizamide - MCF7	-0.334	2	-0.656	0.23709	0.2632	50
323	minoxidil - MCF7	0.419	2	0.656	0.23723	0.4408	50
324	suprofen - MCF7	0.384	2	0.654	0.23959	0.2105	50
325	pralidoxime - MCF7	0.408	2	0.653	0.24126	0.2148	50
326	corticosterone - MCF7	0.36	2	0.653	0.24152	0.2235	50
327	orlistat - PC3	0.462	2	0.653	0.24194	0.0857	50
328	procaine - PC3	0.331	2	0.653	0.24216	0.2037	50
329	ampyrone - PC3	-0.295	2	-0.652	0.2423	0.1304	50
330	simvastatin - MCF7	-0.43	2	-0.652	0.24327	0.3643	50
331	7-aminocephalosporanic acid - MCF7	-0.346	2	-0.651	0.24482	0.1875	50
332	ciclopirox - MCF7	0.38	2	0.65	0.24488	0.4732	50
333	furaltadone - PC3	0.352	2	0.649	0.24597	0.2836	50
334	nocodazole - MCF7	-0.556	3	-0.539	0.24603	0.2971	66
335	clopamide - MCF7	0.393	2	0.649	0.24653	0.2466	50
336	isosorbide - MCF7	-0.422	2	-0.648	0.24848	0.2222	50
337	sulfadiazine - MCF7	-0.332	2	-0.646	0.25098	0.25	50
338	dimethadione - MCF7	0.377	2	0.646	0.25146	0.1704	50
339	niridazole - MCF7	0.39	2	0.645	0.25182	0.1667	50
340	flunixin - MCF7	0.312	2	0.645	0.25303	0.0839	50
341	genistein - PC3	0.544	3	0.535	0.25441	0.2819	66
342	helveticoside - PC3	0.393	2	0.644	0.25458	0.634	50
343	methylbenzethonium chloride - MCF7	0.239	3	0.534	0.25737	0.555	66
344	adipiodone - MCF7	0.357	2	0.641	0.25856	0.4297	50
345	tiaprofenic acid - MCF7	0.44	2	0.637	0.26313	0.3774	50
346	gossypol - PC3	0.391	2	0.636	0.26391	0.5	50
347	strophanthidin - MCF7	-0.339	2	-0.638	0.26413	0.1074	50
348	meptazinol - MCF7	-0.261	2	-0.635	0.26772	0.3779	50
349	pargyline - MCF7	0.389	2	0.633	0.26979	0.3212	50
350	timolol - MCF7	0.174	3	0.527	0.27139	0.4878	66
351	tolmetin - MCF7	-0.363	2	-0.632	0.27162	0.1218	50
352	scopolamine - MCF7	-0.298	2	-0.632	0.2721	0.3648	50
353	nalidixic acid - PC3	0.33	2	0.631	0.27254	0.2778	50
354	idoxuridine - MCF7	-0.431	2	-0.632	0.27275	0.1712	50
355	norfloxacin - MCF7	0.298	2	0.63	0.27341	0.2791	50
356	triamterene - PC3	-0.282	2	-0.631	0.27351	0.2754	50
357	nifedipine - MCF7	0.417	4	0.454	0.2757	0.329	50
358	butirosin - MCF7	0.403	2	0.629	0.27596	0.2249	50
359	flutamide - MCF7	-0.372	2	-0.629	0.27733	0.2925	50
360	promazine - MCF7	-0.331	3	-0.523	0.27798	0.1948	66
361	clemastine - MCF7	-0.392	2	-0.628	0.27834	0.3839	50
362	doxylamine - MCF7	-0.485	2	-0.628	0.27888	0.3642	50
363	dipivefrine - MCF7	-0.294	2	-0.628	0.27906	0.2771	50
364	zardaverine - MCF7	0.314	2	0.626	0.27953	0.4014	50
365	hydralazine - PC3	0.405	2	0.625	0.28103	0.237	50
366	fenbendazole - PC3	-0.425	2	-0.626	0.2814	0.157	50
367	mitoxantrone - MCF7	0.295	2	0.624	0.28341	0.3626	50
368	carbenoxolone - MCF7	0.388	2	0.623	0.28413	0.25	50
369	diazoxide - PC3	-0.289	2	-0.623	0.28659	0.2953	50
370	santonin - PC3	-0.395	2	-0.623	0.28695	0.197	50
371	heliotrine - MCF7	-0.511	3	-0.519	0.2877	0.3934	66
372	torasemide - MCF7	0.37	2	0.621	0.2881	0.2286	50
373	S-propranolol - MCF7	0.448	2	0.621	0.2884	0.1084	50
374	nicotinic acid - MCF7	-0.289	2	-0.621	0.28955	0.237	50
375	amoxicillin - MCF7	-0.3	2	-0.621	0.28997	0.3247	50
376	Prestwick-642 - MCF7	0.35	2	0.62	0.29049	0.523	50
377	arcaine - MCF7	-0.427	2	-0.62	0.29158	0.3882	50
378	mecamylamine - MCF7	0.323	2	0.619	0.2918	0.2357	50
379	phthalylsulfathiazole - MCF7	-0.494	3	-0.515	0.29545	0.6455	66
380	hecogenin - MCF7	0.371	2	0.616	0.29556	0.2411	50
381	equilin - MCF7	0.537	3	0.515	0.29811	0.546	66
382	clobetasol - MCF7	0.398	2	0.614	0.29896	0.2914	50
383	tetraethylenepentamine - MCF7	0.213	3	0.515	0.29931	0.25	66
384	estradiol - HL60	-0.287	8	-0.325	0.2997	0.6357	50
385	sulfamerazine - MCF7	-0.508	3	-0.513	0.30012	0.4145	66
386	isoniazid - PC3	-0.302	2	-0.614	0.30089	0.3924	50
387	methylergometrine - MCF7	0.395	2	0.613	0.30117	0.3512	50
388	meclozine - MCF7	0.489	3	0.513	0.30118	0.4671	66
389	cinchonidine - MCF7	0.292	2	0.613	0.30136	0.3354	50
390	nifenazone - PC3	-0.325	2	-0.613	0.30148	0.3145	50
391	6-benzylaminopurine - MCF7	-0.248	3	-0.512	0.30194	0.2515	66
392	mefexamide - MCF7	0.286	2	0.612	0.30236	0.2041	50
393	trimethobenzamide - PC3	0.375	2	0.612	0.30262	0.3563	50
394	oxybutynin - MCF7	-0.284	2	-0.61	0.30604	0.3699	50
395	thioridazine - HL60	-0.26	4	-0.444	0.30623	0.4956	50
396	foliosidine - PC3	0.399	2	0.609	0.30741	0.163	50
397	salsolidin - MCF7	-0.358	2	-0.609	0.3083	0.4353	50
398	pimozide - MCF7	-0.385	2	-0.608	0.30896	0.5138	50
399	pipenzolate bromide - MCF7	0.375	2	0.607	0.30954	0.2819	50
400	tolazoline - MCF7	-0.392	2	-0.608	0.31001	0.2715	50
401	debrisoquine - MCF7	-0.469	2	-0.607	0.31075	0.2112	50
402	Prestwick-689 - MCF7	-0.296	2	-0.607	0.3116	0.2898	50
403	thiamazole - MCF7	0.507	3	0.508	0.31282	0.411	66
404	merbromin - MCF7	-0.29	2	-0.606	0.31367	0.3629	50
405	(-)-isoprenaline - MCF7	0.338	2	0.603	0.31635	0.2986	50
406	azathioprine - MCF7	-0.022	4	-0.44	0.31727	0.4667	50
407	PHA-00846566E - PC3	-0.319	2	-0.603	0.31791	0.2831	50
408	clozapine - HL60	0.44	4	0.438	0.31857	0.6497	50
409	phenelzine - MCF7	-0.505	3	-0.505	0.31878	0.3158	66
410	prochlorperazine - HL60	0.176	4	0.437	0.31896	0.5373	50
411	disopyramide - MCF7	-0.365	2	-0.602	0.32015	0.5585	50
412	H-7 - PC3	0.337	2	0.599	0.32296	0.608	50
413	naproxen - HL60	-0.453	2	-0.599	0.32373	0.3817	50
414	picotamide - MCF7	-0.385	2	-0.597	0.32836	0.4152	50
415	Prestwick-857 - MCF7	0.361	2	0.594	0.33081	0.3333	50
416	niflumic acid - MCF7	-0.405	2	-0.594	0.33214	0.2988	50
417	5279552 - MCF7	0.295	2	0.593	0.33246	0.3333	50
418	amprolium - PC3	-0.384	2	-0.593	0.33325	0.4675	50
419	paroxetine - PC3	0.388	2	0.592	0.33339	0.1371	50
420	mefloquine - MCF7	0.343	2	0.591	0.33558	0.5957	50
421	dihydrostreptomycin - PC3	-0.497	2	-0.591	0.33757	0.4639	50
422	hexylcaine - MCF7	-0.289	2	-0.59	0.33926	0.1588	50
423	omeprazole - MCF7	-0.375	2	-0.589	0.34011	0.5714	50
424	5255229 - MCF7	0.27	2	0.588	0.34129	0.3053	50
425	isoetarine - MCF7	-0.3	2	-0.588	0.34156	0.3855	50
426	clindamycin - MCF7	-0.385	2	-0.588	0.34198	0.3399	50
427	acebutolol - MCF7	0.397	2	0.587	0.34206	0.4654	50
428	levamisole - MCF7	0.377	2	0.587	0.34254	0.2645	50
429	miconazole - PC3	-0.28	2	-0.586	0.34469	0.2985	50
430	probucol - MCF7	-0.416	4	-0.429	0.34514	0.2919	50
431	rolipram - MCF7	0.411	2	0.585	0.34588	0.2385	50
432	edrophonium chloride - PC3	0.29	2	0.583	0.34793	0.232	50
433	guanadrel - MCF7	-0.442	2	-0.584	0.3482	0.4935	50
434	trimethylcolchicinic acid - MCF7	0.378	2	0.582	0.34936	0.5448	50
435	prednisone - PC3	-0.406	2	-0.583	0.34989	0.2699	50
436	disulfiram - PC3	-0.496	2	-0.583	0.35053	0.4222	50
437	heptaminol - PC3	-0.331	2	-0.582	0.35095	0.3986	50
438	oxantel - MCF7	-0.437	2	-0.581	0.35339	0.2824	50
439	paclitaxel - PC3	0.285	2	0.58	0.35387	0.1694	50
440	emetine - MCF7	-0.335	2	-0.58	0.35427	0.7611	50
441	2,6-dimethylpiperidine - PC3	0.319	2	0.578	0.35644	0.2368	50
442	propofol - MCF7	0.392	2	0.578	0.35689	0.4759	50
443	ciprofloxacin - PC3	-0.402	2	-0.577	0.36023	0.4286	50
444	triamcinolone - MCF7	-0.349	2	-0.576	0.36123	0.3791	50
445	Prestwick-691 - MCF7	0.313	2	0.575	0.36182	0.7035	50
446	solasodine - MCF7	-0.462	3	-0.486	0.36399	0.3333	66
447	epivincamine - MCF7	0.444	2	0.573	0.36457	0.1875	50
448	copper sulfate - MCF7	-0.373	2	-0.572	0.36807	0.2869	50
449	lomustine - MCF7	-0.262	2	-0.572	0.36904	0.5974	50
450	josamycin - PC3	-0.382	2	-0.57	0.37202	0.2941	50
451	oleandomycin - MCF7	0.373	2	0.569	0.37208	0.2539	50
452	primidone - MCF7	0.379	2	0.567	0.37568	0.1961	50
453	hexamethonium bromide - PC3	-0.286	2	-0.567	0.37685	0.341	50
454	ciprofloxacin - MCF7	-0.427	2	-0.567	0.37703	0.3621	50
455	IC-86621 - MCF7	0.29	2	0.565	0.37924	0.4178	50
456	0198306-0000 - PC3	0.304	2	0.564	0.38039	0.16	50
457	glycopyrronium bromide - PC3	0.365	2	0.563	0.38182	0.3228	50
458	pheneticillin - MCF7	-0.428	2	-0.564	0.38254	0.5143	50
459	beta-escin - MCF7	-0.467	3	-0.479	0.38272	0.4476	66
460	8-azaguanine - MCF7	0.336	2	0.563	0.38274	0.5159	50
461	ursolic acid - PC3	0.419	2	0.562	0.38353	0.2929	50
462	molindone - MCF7	-0.338	2	-0.563	0.38357	0.45	50
463	difenidol - MCF7	-0.272	2	-0.563	0.38431	0.6188	50
464	5182598 - MCF7	0.301	2	0.561	0.38491	0.549	50
465	nilutamide - MCF7	0.431	2	0.561	0.38518	0.2464	50
466	calycanthine - MCF7	-0.297	2	-0.562	0.3854	0.3121	50
467	trimethoprim - PC3	-0.483	2	-0.56	0.38924	0.4088	50
468	loxapine - MCF7	-0.382	2	-0.559	0.39081	0.2047	50
469	rilmenidine - MCF7	-0.481	2	-0.558	0.39177	0.3846	50
470	mianserin - MCF7	-0.432	2	-0.557	0.39336	0.2821	50
471	nalbuphine - MCF7	-0.409	2	-0.556	0.39594	0.5322	50
472	azaperone - MCF7	-0.399	2	-0.556	0.39616	0.3851	50
473	prednisolone - MCF7	-0.457	3	-0.474	0.3968	0.3624	66
474	nomifensine - PC3	0.421	2	0.553	0.39864	0.3035	50
475	CP-944629 - PC3	-0.388	2	-0.554	0.3991	0.6853	50
476	tiapride - MCF7	-0.477	2	-0.553	0.40087	0.245	50
477	AG-012559 - PC3	0.371	2	0.552	0.40131	0.2683	50
478	diphenhydramine - PC3	-0.369	2	-0.552	0.40204	0.3913	50
479	fusidic acid - MCF7	0.375	2	0.55	0.40348	0.2752	50
480	MG-262 - PC3	0.306	2	0.55	0.40363	0.7421	50
481	pyrimethamine - PC3	-0.404	2	-0.551	0.40381	0.3974	50
482	gelsemine - MCF7	0.418	2	0.55	0.40471	0.1654	50
483	oxetacaine - MCF7	-0.385	2	-0.55	0.40638	0.5038	50
484	iopromide - MCF7	-0.35	2	-0.548	0.40934	0.5844	50
485	carmustine - MCF7	0.304	2	0.547	0.41006	0.5301	50
486	semustine - MCF7	-0.477	2	-0.547	0.41081	0.5333	50
487	flupentixol - MCF7	0.39	2	0.545	0.41196	0.5897	50
488	butyl hydroxybenzoate - MCF7	-0.191	3	-0.468	0.41221	0.2689	66
489	etodolac - PC3	0.324	2	0.545	0.41224	0.2238	50
490	dizocilpine - PC3	-0.408	2	-0.546	0.4127	0.3147	50
491	alpha-estradiol - PC3	-0.476	3	-0.467	0.41319	0.3957	66
492	felbinac - MCF7	0.425	2	0.544	0.41361	0.7006	50
493	demeclocycline - MCF7	-0.524	3	-0.466	0.41595	0.546	66
494	PNU-0251126 - PC3	-0.151	4	-0.406	0.41706	0.5867	50
495	metrifonate - PC3	0.32	2	0.543	0.41727	0.1473	50
496	tolbutamide - PC3	-0.385	2	-0.543	0.41841	0.303	50
497	metampicillin - PC3	-0.34	2	-0.542	0.41914	0.6142	50
498	glycopyrronium bromide - MCF7	0.385	2	0.541	0.42041	0.4459	50
499	mexiletine - MCF7	0.274	3	0.464	0.42064	0.4671	66
500	BCB000040 - PC3	-0.303	2	-0.541	0.42155	0.5133	50
501	Trolox C - MCF7	-0.325	2	-0.54	0.42326	0.3559	50
502	clozapine - PC3	0.197	3	0.462	0.42384	0.3893	66
503	mephentermine - PC3	-0.391	2	-0.54	0.42409	0.5848	50
504	tridihexethyl - MCF7	0.312	2	0.539	0.42531	0.3125	50
505	suramin sodium - PC3	-0.463	2	-0.539	0.42538	0.5286	50
506	0175029-0000 - MCF7	0.291	2	0.538	0.42614	0.665	50
507	colforsin - MCF7	-0.351	2	-0.538	0.42644	0.3689	50
508	norfloxacin - PC3	0.31	2	0.538	0.42741	0.3426	50
509	corbadrine - MCF7	0.369	2	0.538	0.42769	0.5221	50
510	meprylcaine - MCF7	-0.392	2	-0.538	0.42789	0.4432	50
511	hydrocortisone - MCF7	0.332	2	0.537	0.42827	0.3669	50
512	5194442 - MCF7	-0.353	2	-0.537	0.42837	0.4795	50
513	morantel - PC3	0.309	2	0.537	0.42914	0.3929	50
514	AG-013608 - MCF7	0.422	4	0.4	0.43007	0.3475	50
515	isoconazole - PC3	-0.298	2	-0.536	0.43075	0.6144	50
516	dehydrocholic acid - MCF7	0.376	2	0.535	0.43242	0.5385	50
517	ifenprodil - MCF7	-0.328	2	-0.535	0.4327	0.6606	50
518	proguanil - MCF7	-0.47	2	-0.535	0.43298	0.3841	50
519	tranexamic acid - MCF7	-0.351	2	-0.534	0.43419	0.5586	50
520	amikacin - MCF7	0.364	2	0.534	0.43443	0.1936	50
521	amphotericin B - MCF7	0.408	2	0.534	0.43477	0.4268	50
522	valdecoxib - PC3	-0.354	2	-0.533	0.43596	0.3593	50
523	glibenclamide - MCF7	0.34	2	0.532	0.43731	0.6219	50
524	Prestwick-1100 - PC3	-0.494	2	-0.532	0.43745	0.434	50
525	nialamide - PC3	-0.488	2	-0.531	0.43952	0.7415	50
526	neomycin - PC3	0.396	2	0.531	0.43962	0.3036	50
527	sulfamethoxazole - MCF7	-0.408	2	-0.53	0.4404	0.2747	50
528	desipramine - MCF7	-0.284	2	-0.53	0.44183	0.4211	50
529	tranexamic acid - PC3	-0.481	2	-0.528	0.44562	0.6025	50
530	methyldopa - MCF7	-0.204	3	-0.454	0.44762	0.5432	66
531	lymecycline - MCF7	0.341	2	0.526	0.44793	0.3958	50
532	raloxifene - MCF7	0.464	3	0.453	0.44906	0.4551	66
533	ivermectin - PC3	0.305	2	0.525	0.44994	0.5444	50
534	nifedipine - PC3	-0.337	2	-0.525	0.45038	0.4768	50
535	phenformin - MCF7	0.024	4	0.393	0.45139	0.4049	50
536	oxyphenbutazone - MCF7	-0.385	2	-0.524	0.45282	0.4041	50
537	tamoxifen - MCF7	-0.208	4	-0.394	0.4535	0.4628	50
538	bergenin - MCF7	0.39	2	0.523	0.45511	0.3758	50
539	merbromin - PC3	0.4	2	0.521	0.45731	0.6154	50
540	alprostadil - PC3	0.396	3	0.45	0.458	0.6597	66
541	telenzepine - MCF7	-0.421	2	-0.52	0.45942	0.3478	50
542	rosiglitazone - HL60	-0.199	4	-0.392	0.46052	0.4593	50
543	citalopram - MCF7	-0.358	2	-0.519	0.46272	0.4076	50
544	tolfenamic acid - PC3	-0.343	2	-0.518	0.46364	0.5486	50
545	spiradoline - MCF7	-0.442	2	-0.518	0.46399	0.4722	50
546	tolazoline - PC3	0.35	2	0.516	0.46737	0.5227	50
547	noretynodrel - MCF7	-0.36	2	-0.516	0.46793	0.637	50
548	kawain - MCF7	-0.392	2	-0.516	0.46837	0.313	50
549	alexidine - PC3	0.324	2	0.515	0.46877	0.7582	50
550	cinnarizine - MCF7	-0.405	2	-0.515	0.4695	0.4204	50
551	iodixanol - MCF7	-0.468	2	-0.515	0.4699	0.4014	50
552	riluzole - MCF7	-0.416	2	-0.514	0.47171	0.3974	50
553	fendiline - MCF7	-0.46	2	-0.514	0.47274	0.5408	50
554	mefenamic acid - PC3	-0.346	2	-0.513	0.47314	0.2533	50
555	daunorubicin - MCF7	-0.4	3	-0.443	0.47713	0.5849	66
556	gliclazide - MCF7	-0.388	2	-0.509	0.48083	0.7368	50
557	propranolol - MCF7	0.278	2	0.508	0.48342	0.2817	50
558	sitosterol - MCF7	0.272	2	0.505	0.48857	0.6111	50
559	N-acetyl-L-aspartic acid - MCF7	0.369	2	0.505	0.48875	0.4631	50
560	tinidazole - PC3	0.346	2	0.504	0.48986	0.392	50
561	Prestwick-984 - MCF7	0.372	2	0.504	0.49058	0.3116	50
562	delsoline - MCF7	-0.462	2	-0.503	0.49239	0.8476	50
563	haloperidol - PC3	0.368	6	0.314	0.49354	0.6286	50
564	AG-013608 - PC3	0.178	4	0.38	0.49362	0.5563	50
565	nalidixic acid - MCF7	-0.498	2	-0.499	0.50147	0.3625	50
566	papaverine - MCF7	-0.376	2	-0.499	0.50215	0.6276	50
567	fludroxycortide - MCF7	-0.12	2	-0.499	0.50368	0.5309	50
568	arecoline - MCF7	0.427	2	0.499	0.50473	0.6579	50
569	rofecoxib - MCF7	-0.42	4	-0.378	0.50622	0.3951	50
570	capsaicin - MCF7	-0.403	2	-0.498	0.50656	0.5247	50
571	isoniazid - MCF7	-0.115	2	-0.498	0.50656	0.3882	50
572	oxaprozin - PC3	-0.058	2	-0.498	0.50714	0.3203	50
573	minaprine - PC3	-0.379	2	-0.497	0.50889	0.7788	50
574	ofloxacin - MCF7	-0.093	2	-0.497	0.51097	0.5119	50
575	valinomycin - MCF7	0.481	2	0.497	0.51185	0.7733	50
576	levocabastine - MCF7	0.274	2	0.497	0.51262	0.4662	50
577	diltiazem - MCF7	0.391	2	0.496	0.5131	0.4965	50
578	moxisylyte - MCF7	0.35	2	0.496	0.51622	0.6204	50
579	urapidil - MCF7	-0.381	2	-0.496	0.5163	0.5723	50
580	cycloserine - MCF7	-0.375	2	-0.495	0.51698	0.8296	50
581	racecadotril - MCF7	0.442	2	0.495	0.51877	0.6154	50
582	pirenzepine - MCF7	0.367	2	0.495	0.51936	0.5411	50
583	mepenzolate bromide - MCF7	-0.49	2	-0.494	0.52074	0.6185	50
584	hyoscyamine - PC3	-0.356	2	-0.494	0.52215	0.2983	50
585	0225151-0000 - PC3	0.399	2	0.494	0.52328	0.5663	50
586	trimethoprim - MCF7	-0.488	2	-0.494	0.52376	0.5679	50
587	ikarugamycin - MCF7	-0.131	3	-0.425	0.52548	0.553	66
588	hymecromone - MCF7	-0.311	2	-0.493	0.52599	0.4207	50
589	betonicine - PC3	-0.487	2	-0.492	0.52881	0.4907	50
590	coralyne - MCF7	-0.116	2	-0.491	0.53368	0.5039	50
591	erastin - MCF7	0.463	2	0.491	0.53485	0.6258	50
592	astemizole - MCF7	-0.41	2	-0.491	0.53501	0.602	50
593	trimethobenzamide - MCF7	-0.097	2	-0.49	0.53569	0.7292	50
594	oleandomycin - PC3	0.369	2	0.49	0.53686	0.4539	50
595	alcuronium chloride - MCF7	0.379	2	0.49	0.53865	0.5037	50
596	ginkgolide A - MCF7	-0.404	2	-0.49	0.53893	0.8261	50
597	bumetanide - MCF7	-0.115	2	-0.489	0.53954	0.6692	50
598	isometheptene - MCF7	-0.186	2	-0.489	0.54175	0.5226	50
599	natamycin - MCF7	-0.41	2	-0.489	0.54225	0.7135	50
600	mometasone - MCF7	-0.117	2	-0.488	0.54416	0.3171	50
601	blebbistatin - MCF7	-0.273	2	-0.487	0.54823	0.7703	50
602	gabexate - MCF7	0.184	2	0.487	0.54825	0.7742	50
603	betulin - MCF7	0.376	2	0.487	0.54935	0.3987	50
604	terfenadine - MCF7	-0.482	2	-0.487	0.55042	0.7288	50
605	2-aminobenzenesulfonamide - MCF7	-0.127	2	-0.486	0.55286	0.6051	50
606	Prestwick-682 - MCF7	0.032	2	0.485	0.55521	0.465	50
607	naphazoline - MCF7	-0.102	2	-0.485	0.55607	0.3957	50
608	naringenin - MCF7	-0.481	2	-0.485	0.55666	0.783	50
609	pentoxyverine - MCF7	0.36	2	0.485	0.55724	0.5546	50
610	benzylpenicillin - MCF7	-0.48	2	-0.485	0.55793	0.6292	50
611	imidurea - MCF7	-0.48	2	-0.485	0.55845	0.6425	50
612	ethisterone - PC3	0.117	2	0.484	0.55853	0.7616	50
613	11-deoxy-16,16-dimethylprostaglandin E2 - PC3	0.327	2	0.484	0.55905	0.5839	50
614	milrinone - MCF7	-0.479	2	-0.484	0.5605	0.7989	50
615	estradiol - ssMCF7	0.066	2	0.484	0.56076	0.7391	50
616	zidovudine - MCF7	-0.182	2	-0.484	0.56127	0.5402	50
617	aztreonam - PC3	0.397	2	0.484	0.56141	0.5584	50
618	sulfacetamide - PC3	0.414	2	0.484	0.56213	0.7388	50
619	dinoprostone - PC3	-0.369	2	-0.483	0.56507	0.6241	50
620	amitriptyline - PC3	0.448	2	0.482	0.56799	0.8564	50
621	repaglinide - MCF7	-0.456	2	-0.482	0.56937	0.8725	50
622	phenylpropanolamine - MCF7	-0.38	2	-0.481	0.56996	0.5924	50
623	rifabutin - MCF7	0.387	2	0.481	0.57058	0.7766	50
624	terazosin - MCF7	0.446	2	0.481	0.57112	0.7826	50
625	raloxifene - HL60	-0.113	2	-0.481	0.57128	0.5776	50
626	spiramycin - PC3	-0.475	2	-0.481	0.57205	0.3333	50
627	lincomycin - MCF7	-0.308	2	-0.481	0.57304	0.4706	50
628	amylocaine - MCF7	0.445	2	0.48	0.57456	0.7706	50
629	cefamandole - PC3	0.445	2	0.48	0.57517	0.7624	50
630	salbutamol - MCF7	-0.475	2	-0.48	0.57539	0.4231	50
631	chlortetracycline - PC3	-0.147	2	-0.48	0.57607	0.6893	50
632	fludroxycortide - PC3	-0.208	2	-0.479	0.57722	0.7614	50
633	gemfibrozil - MCF7	-0.473	2	-0.479	0.57883	0.4785	50
634	clorsulon - MCF7	0.068	2	0.478	0.58177	0.8148	50
635	metanephrine - MCF7	0.376	2	0.478	0.5831	0.5427	50
636	brinzolamide - MCF7	0.062	2	0.478	0.5837	0.6667	50
637	aminophenazone - PC3	-0.442	2	-0.477	0.58537	0.4231	50
638	nisoxetine - MCF7	-0.471	2	-0.477	0.58537	0.8	50
639	loracarbef - MCF7	-0.471	2	-0.477	0.5866	0.6584	50
640	pregnenolone - MCF7	-0.1	2	-0.476	0.59157	0.5639	50
641	flecainide - PC3	-0.469	2	-0.475	0.59277	0.3622	50
642	dihydrostreptomycin - MCF7	-0.469	2	-0.475	0.59432	0.4643	50
643	nortriptyline - MCF7	-0.324	2	-0.475	0.59432	0.6036	50
644	levomepromazine - MCF7	0.439	2	0.474	0.59575	0.89	50
645	gliquidone - MCF7	0.402	2	0.474	0.59825	0.3931	50
646	ethoxyquin - PC3	-0.468	2	-0.473	0.59913	0.5638	50
647	conessine - MCF7	0.099	2	0.473	0.60002	0.3427	50
648	megestrol - MCF7	0.437	2	0.473	0.60267	0.6705	50
649	homosalate - PC3	-0.467	2	-0.472	0.60315	0.7368	50
650	quinidine - MCF7	0.153	2	0.472	0.60515	0.5033	50
651	riluzole - PC3	-0.369	2	-0.472	0.60575	0.5928	50
652	lithocholic acid - PC3	0.377	2	0.471	0.60629	0.8046	50
653	clidinium bromide - MCF7	0.436	2	0.471	0.60672	0.7484	50
654	pheniramine - MCF7	-0.058	2	-0.471	0.60776	0.7285	50
655	bucladesine - MCF7	0.13	4	0.346	0.6141	0.5431	50
656	zalcitabine - MCF7	0.433	2	0.469	0.61438	0.8514	50
657	benzamil - PC3	0.433	2	0.469	0.61488	0.6352	50
658	diethylstilbestrol - PC3	-0.161	2	-0.469	0.61597	0.5469	50
659	ajmaline - MCF7	0.432	2	0.468	0.6175	0.8941	50
660	PHA-00851261E - MCF7	-0.071	4	-0.345	0.61951	0.6274	50
661	sulfadimethoxine - PC3	-0.045	2	-0.468	0.61985	0.5357	50
662	bretylium tosilate - MCF7	0.431	2	0.467	0.62146	0.8153	50
663	corynanthine - MCF7	-0.286	2	-0.467	0.62183	0.8889	50
664	dioxybenzone - MCF7	-0.463	2	-0.467	0.62183	0.7225	50
665	clofilium tosylate - MCF7	-0.125	2	-0.467	0.62358	0.7566	50
666	pepstatin - MCF7	0.009	2	0.467	0.62362	0.5163	50
667	dizocilpine - MCF7	-0.188	2	-0.466	0.62521	0.5465	50
668	retrorsine - MCF7	-0.462	2	-0.466	0.62637	0.5217	50
669	gallamine triethiodide - MCF7	-0.324	2	-0.466	0.62826	0.7554	50
670	apramycin - MCF7	-0.461	2	-0.465	0.62997	0.6648	50
671	oxybenzone - MCF7	0.048	2	0.464	0.63364	0.8061	50
672	Prestwick-1103 - MCF7	0.429	2	0.463	0.63567	0.7988	50
673	ciprofibrate - MCF7	0.034	2	0.462	0.63869	0.5188	50
674	moroxydine - MCF7	0.423	2	0.462	0.63869	0.8343	50
675	cefuroxime - MCF7	0.161	2	0.461	0.6438	0.4967	50
676	phenindione - MCF7	-0.168	2	-0.46	0.6477	0.6571	50
677	nicergoline - MCF7	-0.423	2	-0.46	0.64871	0.8553	50
678	dinoprostone - MCF7	0.363	2	0.459	0.65112	0.5816	50
679	etiocholanolone - PC3	-0.456	2	-0.459	0.6513	0.6781	50
680	dobutamine - MCF7	0.423	2	0.458	0.65247	0.7222	50
681	trazodone - MCF7	-0.342	2	-0.458	0.65386	0.8994	50
682	chrysin - MCF7	-0.455	2	-0.458	0.65436	0.9239	50
683	cefotaxime - PC3	0.287	2	0.458	0.65454	0.7083	50
684	methylprednisolone - MCF7	-0.083	2	-0.458	0.65494	0.753	50
685	CP-319743 - MCF7	-0.357	2	-0.457	0.65643	0.697	50
686	flucytosine - MCF7	0.38	2	0.456	0.65931	0.5646	50
687	pindolol - MCF7	-0.03	2	0.456	0.65979	0.7719	50
688	cyproheptadine - PC3	-0.366	2	-0.456	0.65987	0.6312	50
689	PNU-0230031 - PC3	-0.011	4	-0.333	0.66047	0.7622	50
690	prednisone - MCF7	0.419	2	0.455	0.66134	0.6178	50
691	iproniazid - PC3	0.419	2	0.455	0.66392	0.8921	50
692	chlorhexidine - MCF7	-0.143	2	-0.455	0.66553	0.5878	50
693	4-hydroxyphenazone - PC3	0.419	2	0.454	0.66651	0.6733	50
694	sulfanilamide - MCF7	0.109	2	0.454	0.66704	0.5536	50
695	lisuride - PC3	0.389	2	0.453	0.66768	0.8222	50
696	butacaine - MCF7	-0.083	2	-0.454	0.66844	0.6191	50
697	PHA-00767505E - PC3	-0.314	2	-0.453	0.66991	0.6569	50
698	cefadroxil - MCF7	-0.085	2	-0.453	0.66991	0.6175	50
699	phentolamine - PC3	-0.451	2	-0.453	0.67046	0.634	50
700	exisulind - MCF7	0.417	2	0.452	0.67086	0.6594	50
701	cinoxacin - MCF7	0.061	2	0.451	0.67462	0.6242	50
702	ketotifen - MCF7	0.416	2	0.451	0.67524	0.8973	50
703	3-acetamidocoumarin - MCF7	0.33	2	0.451	0.67611	0.872	50
704	labetalol - MCF7	0.372	2	0.451	0.67671	0.6845	50
705	tolnaftate - PC3	0.02	2	0.451	0.6772	0.6868	50
706	zoxazolamine - MCF7	-0.069	2	-0.451	0.67784	0.7305	50
707	crotamiton - MCF7	-0.448	2	-0.451	0.67834	0.8817	50
708	0179445-0000 - PC3	-0.224	4	-0.327	0.68108	0.7123	50
709	hesperetin - MCF7	-0.447	2	-0.45	0.68112	0.8208	50
710	captopril - MCF7	0.027	2	0.449	0.68285	0.7712	50
711	calcium folinate - MCF7	0.377	2	0.449	0.68335	0.9135	50
712	cotinine - PC3	-0.283	2	-0.449	0.68337	0.9057	50
713	neostigmine bromide - MCF7	0.415	2	0.448	0.68442	0.8693	50
714	C-75 - PC3	0.415	2	0.448	0.68502	0.6585	50
715	vinburnine - MCF7	0.414	2	0.447	0.68985	0.7603	50
716	trapidil - MCF7	0.148	2	0.446	0.69118	0.6929	50
717	cefotiam - MCF7	0.349	2	0.446	0.6919	0.78	50
718	metitepine - MCF7	0.413	2	0.446	0.69293	0.9409	50
719	atropine oxide - MCF7	0.413	2	0.446	0.69347	0.753	50
720	ioversol - MCF7	-0.387	2	-0.446	0.6947	0.6703	50
721	ganciclovir - MCF7	-0.097	2	-0.446	0.69518	0.5805	50
722	resveratrol - PC3	-0.013	2	0.445	0.69563	0.8032	50
723	carbimazole - MCF7	0.063	2	0.445	0.69629	0.8693	50
724	0198306-0000 - MCF7	0.278	2	0.444	0.69776	0.6289	50
725	phenacetin - MCF7	0.021	2	0.444	0.69776	0.74	50
726	succinylsulfathiazole - MCF7	-0.11	2	-0.444	0.69889	0.5724	50
727	rolitetracycline - MCF7	-0.334	2	-0.444	0.69961	0.8857	50
728	STOCK1N-35874 - PC3	-0.365	2	-0.444	0.70029	0.7086	50
729	ondansetron - MCF7	0.411	2	0.442	0.70357	0.8139	50
730	mephenesin - MCF7	-0.044	2	-0.443	0.70377	0.5522	50
731	clebopride - MCF7	0.41	2	0.442	0.70385	0.8114	50
732	praziquantel - MCF7	0.404	2	0.442	0.70426	0.7161	50
733	clorgiline - MCF7	-0.439	2	-0.442	0.70532	0.8593	50
734	miconazole - MCF7	-0.083	2	-0.441	0.70842	0.6638	50
735	doxorubicin - MCF7	-0.28	2	-0.44	0.70925	0.8103	50
736	Chicago Sky Blue 6B - MCF7	0.071	2	0.44	0.71108	0.7988	50
737	oxymetazoline - PC3	-0.322	2	-0.439	0.71267	0.8793	50
738	metronidazole - MCF7	0.408	2	0.439	0.71311	0.9176	50
739	midodrine - PC3	0.319	2	0.439	0.71359	0.8866	50
740	co-dergocrine mesilate - MCF7	-0.015	2	0.439	0.71402	0.8556	50
741	cyclizine - MCF7	-0.059	2	-0.439	0.7151	0.8141	50
742	STOCK1N-28457 - MCF7	-0.374	2	-0.438	0.71544	0.8919	50
743	ornidazole - PC3	-0.331	2	-0.438	0.71587	0.8421	50
744	thioproperazine - MCF7	0.039	2	0.438	0.71623	0.7453	50
745	aminophenazone - MCF7	-0.38	2	-0.438	0.71685	0.8296	50
746	azathioprine - PC3	0.028	2	0.438	0.71806	0.8889	50
747	atracurium besilate - MCF7	0.059	2	0.437	0.72029	0.8046	50
748	levothyroxine sodium - MCF7	-0.391	2	-0.437	0.7213	0.7337	50
749	griseofulvin - MCF7	-0.045	2	-0.436	0.72172	0.6857	50
750	Prestwick-1080 - MCF7	-0.434	2	-0.436	0.72267	0.6923	50
751	fenofibrate - MCF7	0.407	2	0.436	0.72297	0.8052	50
752	skimmianine - MCF7	-0.07	2	-0.436	0.72321	0.8774	50
753	piromidic acid - MCF7	-0.434	2	-0.436	0.72357	0.8539	50
754	streptozocin - MCF7	0.406	2	0.435	0.724	0.7305	50
755	protriptyline - MCF7	0.392	2	0.435	0.72583	0.8612	50
756	AH-23848 - MCF7	-0.295	2	-0.435	0.72623	0.763	50
757	piperine - MCF7	-0.041	2	-0.434	0.72856	0.6337	50
758	pentolonium - MCF7	-0.43	2	-0.433	0.72995	0.5705	50
759	esculetin - MCF7	0.073	2	0.433	0.73007	0.7914	50
760	cefazolin - MCF7	0.382	2	0.433	0.73253	0.6744	50
761	diphenylpyraline - PC3	0.034	2	0.433	0.73253	0.5987	50
762	N6-methyladenosine - MCF7	0.403	2	0.432	0.7351	0.8411	50
763	vanoxerine - MCF7	0.404	2	0.432	0.7355	0.8864	50
764	betazole - MCF7	0.047	2	0.431	0.73673	0.6985	50
765	etynodiol - MCF7	0.403	2	0.431	0.73814	0.8907	50
766	propantheline bromide - MCF7	0.098	2	0.43	0.73856	0.5573	50
767	diltiazem - PC3	-0.113	2	-0.43	0.739	0.894	50
768	L-methionine sulfoximine - MCF7	0.381	2	0.43	0.74067	0.7174	50
769	gentamicin - PC3	0.383	2	0.429	0.74152	0.8834	50
770	hexestrol - MCF7	-0.137	2	-0.429	0.7419	0.7985	50
771	levopropoxyphene - MCF7	0.402	2	0.429	0.7419	0.9191	50
772	alsterpaullone - PC3	-0.344	2	-0.429	0.74275	0.8551	50
773	diphemanil metilsulfate - MCF7	0.402	2	0.429	0.74293	0.6868	50
774	BCB000038 - PC3	0.382	2	0.428	0.74468	0.6571	50
775	hesperetin - PC3	-0.362	2	-0.428	0.74649	0.8895	50
776	dexamethasone - PC3	0.4	2	0.427	0.74806	0.9056	50
777	octopamine - MCF7	-0.135	2	-0.427	0.74828	0.8875	50
778	PF-00539758-00 - PC3	0.385	2	0.426	0.75102	0.8325	50
779	PF-00562151-00 - MCF7	0.12	4	0.305	0.75116	0.7531	50
780	naftidrofuryl - MCF7	0.399	2	0.425	0.75375	0.7654	50
781	monobenzone - MCF7	-0.129	2	-0.425	0.75444	0.8151	50
782	paracetamol - MCF7	-0.033	2	-0.425	0.7556	0.6424	50
783	CP-645525-01 - MCF7	-0.265	2	-0.424	0.75707	0.8139	50
784	cefmetazole - MCF7	0.382	2	0.424	0.75719	0.8428	50
785	nordihydroguaiaretic acid - ssMCF7	-0.419	2	-0.424	0.75804	0.7044	50
786	tranylcypromine - MCF7	0.122	2	0.423	0.75943	0.7926	50
787	nalbuphine - PC3	-0.125	2	-0.423	0.76039	0.7753	50
788	furazolidone - MCF7	0.309	2	0.423	0.76041	0.8652	50
789	5155877 - MCF7	-0.332	2	-0.423	0.76077	0.7727	50
790	epirizole - MCF7	0.105	2	0.423	0.76114	0.7692	50
791	methacholine chloride - MCF7	-0.303	2	-0.422	0.76355	0.9	50
792	sulpiride - MCF7	-0.417	2	-0.422	0.76442	0.7946	50
793	piperacetazine - MCF7	0.355	2	0.421	0.76462	0.8198	50
794	harmaline - MCF7	-0.417	2	-0.421	0.76532	0.593	50
795	furosemide - MCF7	0.396	2	0.421	0.76592	0.7246	50
796	mephenesin - PC3	-0.274	2	-0.421	0.76609	0.8889	50
797	berberine - MCF7	-0.416	2	-0.42	0.76806	0.8224	50
798	isocorydine - MCF7	0.297	2	0.419	0.77116	0.6849	50
799	chlorphenesin - MCF7	0.075	2	0.419	0.77216	0.7176	50
800	beta-escin - PC3	-0.414	2	-0.418	0.77381	0.7851	50
801	quinethazone - PC3	-0.414	2	-0.418	0.7747	0.8453	50
802	prasterone - MCF7	-0.414	2	-0.418	0.77552	0.5648	50
803	imipramine - MCF7	0.393	2	0.417	0.77705	0.7283	50
804	hexamethonium bromide - MCF7	-0.071	2	-0.417	0.77707	0.9385	50
805	nomegestrol - MCF7	0.393	2	0.417	0.7782	0.7515	50
806	griseofulvin - PC3	-0.413	2	-0.416	0.77844	0.7485	50
807	W-13 - MCF7	0.022	2	0.416	0.77934	0.8773	50
808	ofloxacin - PC3	-0.322	2	-0.416	0.77961	0.9006	50
809	tropicamide - PC3	0.052	2	0.416	0.77971	0.7099	50
810	vorinostat - PC3	-0.093	2	-0.416	0.78039	0.8556	50
811	tetrahydroalstonine - MCF7	0.111	2	0.416	0.78059	0.7183	50
812	adrenosterone - MCF7	-0.412	2	-0.415	0.78188	0.8322	50
813	PF-00875133-00 - MCF7	-0.411	2	-0.414	0.78345	0.7807	50
814	carbachol - MCF7	-0.329	2	-0.414	0.78381	0.9361	50
815	Y-27632 - MCF7	-0.345	2	-0.413	0.78673	0.9344	50
816	arachidonyltrifluoromethane - MCF7	-0.351	2	-0.412	0.78878	0.8105	50
817	sulfaguanidine - MCF7	-0.409	2	-0.412	0.7892	0.8103	50
818	rotenone - MCF7	-0.372	2	-0.411	0.79124	0.7445	50
819	fenspiride - PC3	0.11	2	0.412	0.79184	0.7302	50
820	5194442 - PC3	0.264	2	0.411	0.79222	0.817	50
821	cefotaxime - MCF7	0.347	2	0.411	0.79246	0.6803	50
822	isoxsuprine - PC3	-0.055	2	-0.411	0.79246	0.8151	50
823	Prestwick-860 - MCF7	-0.375	2	-0.41	0.79454	0.9061	50
824	lysergol - MCF7	-0.02	2	-0.41	0.7951	0.8095	50
825	domperidone - MCF7	0.005	2	0.41	0.7953	0.7481	50
826	verteporfin - MCF7	-0.407	2	-0.41	0.79548	0.948	50
827	nizatidine - MCF7	0.39	2	0.41	0.79679	0.9108	50
828	sulfachlorpyridazine - MCF7	-0.082	2	-0.408	0.79967	0.9063	50
829	estriol - MCF7	-0.031	2	-0.406	0.80401	0.8509	50
830	mycophenolic acid - MCF7	-0.403	2	-0.406	0.80451	0.9029	50
831	15(S)-15-methylprostaglandin E2 - PC3	0.325	2	0.406	0.80616	0.9211	50
832	clemizole - PC3	-0.13	2	-0.405	0.80757	0.9042	50
833	antimycin A - MCF7	-0.033	2	-0.405	0.8082	0.802	50
834	CP-863187 - PC3	0.362	2	0.404	0.81017	0.7153	50
835	cinchocaine - PC3	-0.302	2	-0.404	0.81047	0.9552	50
836	phensuximide - MCF7	0.101	2	0.404	0.81105	0.797	50
837	methoxsalen - MCF7	-0.04	2	-0.403	0.81138	0.7032	50
838	Prestwick-685 - MCF7	-0.402	2	-0.403	0.8116	0.9042	50
839	citalopram - PC3	0.386	2	0.403	0.81166	0.8402	50
840	alverine - PC3	0.312	2	0.403	0.81218	0.8609	50
841	nadolol - MCF7	0.385	2	0.402	0.81524	0.9372	50
842	thioguanosine - MCF7	-0.401	2	-0.401	0.81647	0.9242	50
843	podophyllotoxin - MCF7	0.384	2	0.401	0.81723	0.9476	50
844	Prestwick-1080 - PC3	-0.045	2	-0.4	0.81834	0.8619	50
845	dl-alpha tocopherol - MCF7	-0.35	2	-0.4	0.81892	0.6142	50
846	probenecid - MCF7	-0.4	2	-0.4	0.81985	0.7613	50
847	carcinine - MCF7	0.114	2	0.4	0.82027	0.6357	50
848	terguride - HL60	-0.38	2	-0.399	0.82168	0.7015	50
849	clemizole - MCF7	-0.399	2	-0.398	0.82415	0.869	50
850	hydrastine hydrochloride - MCF7	-0.09	2	-0.398	0.82558	0.8902	50
851	ethosuximide - PC3	0.351	2	0.398	0.82586	0.6866	50
852	ricinine - MCF7	0.018	2	0.397	0.82844	0.8781	50
853	methazolamide - MCF7	0.382	2	0.396	0.82912	0.8112	50
854	mestranol - MCF7	-0.054	2	-0.396	0.82952	0.8582	50
855	aciclovir - PC3	0.312	2	0.396	0.82999	0.9195	50
856	tonzonium bromide - MCF7	0.118	2	0.395	0.83298	0.9409	50
857	oxamniquine - MCF7	0.381	2	0.395	0.83345	0.8658	50
858	erythromycin - MCF7	0.021	2	0.394	0.83383	0.7901	50
859	kaempferol - MCF7	-0.317	2	-0.394	0.835	0.8028	50
860	bacampicillin - MCF7	-0.071	2	-0.392	0.83862	0.8889	50
861	proglumide - PC3	0.021	2	0.392	0.83888	0.7769	50
862	hydroflumethiazide - PC3	0.334	2	0.392	0.83912	0.9051	50
863	nicardipine - MCF7	0.379	2	0.391	0.84141	0.8917	50
864	benzonatate - MCF7	-0.014	2	-0.391	0.84258	0.8408	50
865	indometacin - PC3	0.347	2	0.39	0.84333	0.7483	50
866	fluticasone - MCF7	-0.005	2	0.389	0.84532	0.9657	50
867	sulfaphenazole - MCF7	0.351	2	0.389	0.84614	0.8966	50
868	etifenin - MCF7	-0.39	2	-0.389	0.84659	0.8303	50
869	H-89 - PC3	0.102	2	0.385	0.85518	0.8116	50
870	dilazep - MCF7	-0.029	2	-0.385	0.85546	0.8194	50
871	piperidolate - MCF7	-0.387	2	-0.384	0.85578	0.9613	50
872	BCB000039 - PC3	0.31	2	0.384	0.85671	0.7671	50
873	niclosamide - MCF7	0.375	2	0.383	0.85934	0.9699	50
874	raubasine - MCF7	0.331	2	0.382	0.85999	0.9012	50
875	pinacidil - MCF7	-0.029	2	-0.382	0.86011	0.8176	50
876	fluocinonide - PC3	0.02	2	0.382	0.86143	0.8951	50
877	mimosine - MCF7	0.373	2	0.382	0.86143	0.8606	50
878	protoveratrine A - MCF7	-0.385	2	-0.381	0.86248	0.9677	50
879	metaraminol - MCF7	-0.374	2	-0.38	0.86395	0.7235	50
880	dihydroergotamine - MCF7	-0.026	2	-0.379	0.866	0.9257	50
881	cyproheptadine - MCF7	0.317	2	0.379	0.86606	0.9184	50
882	iobenguane - MCF7	0.297	2	0.379	0.86723	0.8092	50
883	bendroflumethiazide - PC3	-0.008	2	0.378	0.86996	0.8636	50
884	bupivacaine - MCF7	0.36	2	0.378	0.86996	0.8	50
885	chlorcyclizine - PC3	0.008	2	0.377	0.87043	0.912	50
886	glipizide - PC3	-0.383	2	-0.377	0.87147	0.9489	50
887	spectinomycin - MCF7	-0.383	2	-0.377	0.87182	0.8571	50
888	AG-028671 - PC3	-0.092	2	-0.375	0.87588	0.9429	50
889	clomifene - MCF7	0.062	2	0.374	0.87783	0.9832	50
890	SR-95531 - MCF7	-0.058	2	-0.373	0.8791	0.8693	50
891	kanamycin - MCF7	-0.36	2	-0.373	0.8791	0.9512	50
892	chlorprothixene - MCF7	0.363	2	0.371	0.88252	0.8798	50
893	dihydroergocristine - MCF7	0.368	2	0.37	0.88528	0.9613	50
894	flutamide - PC3	-0.378	2	-0.369	0.88568	0.8679	50
895	naphazoline - PC3	-0.378	2	-0.369	0.88636	0.9119	50
896	fenspiride - MCF7	0.368	2	0.369	0.8864	0.7481	50
897	meticrane - MCF7	-0.017	2	-0.368	0.88733	0.9506	50
898	theophylline - MCF7	-0.36	2	-0.368	0.88815	0.9268	50
899	palmatine - MCF7	0.046	2	0.367	0.89059	0.6596	50
900	decamethonium bromide - MCF7	0.336	2	0.367	0.89123	0.9669	50
901	flavoxate - MCF7	0.102	2	0.367	0.89123	0.8378	50
902	Prestwick-665 - PC3	-0.057	2	-0.366	0.89264	0.9319	50
903	flumetasone - PC3	-0.01	2	0.366	0.8934	0.8732	50
904	oxprenolol - MCF7	-0.092	2	-0.365	0.89403	0.9389	50
905	tetrandrine - MCF7	0.325	2	0.365	0.89536	0.9485	50
906	anabasine - MCF7	0.027	2	0.365	0.8959	0.9267	50
907	benperidol - MCF7	-0.289	2	-0.364	0.89638	0.9645	50
908	vitexin - MCF7	-0.374	2	-0.363	0.89739	0.9748	50
909	pirenzepine - PC3	0.047	2	0.363	0.89795	0.9172	50
910	morantel - MCF7	-0.051	2	-0.362	0.89922	0.9608	50
911	dorzolamide - MCF7	-0.001	2	0.362	0.90079	0.8827	50
912	harmol - MCF7	-0.334	2	-0.361	0.90113	0.9613	50
913	iopanoic acid - MCF7	0.363	2	0.361	0.90177	0.9478	50
914	epitiostanol - MCF7	0.358	2	0.36	0.90363	0.9423	50
915	piracetam - MCF7	0.362	2	0.36	0.90363	0.8824	50
916	cloperastine - PC3	-0.371	2	-0.359	0.90413	0.9627	50
917	lasalocid - MCF7	-0.005	2	0.36	0.90461	0.9854	50
918	diprophylline - MCF7	0.362	2	0.359	0.9054	0.9482	50
919	salbutamol - PC3	0.06	2	0.358	0.90819	0.9649	50
920	isoxicam - MCF7	0.358	2	0.357	0.90966	0.9321	50
921	metaraminol - PC3	-0.043	2	-0.356	0.90968	0.9778	50
922	practolol - MCF7	-0.369	2	-0.355	0.91105	0.9223	50
923	fenbufen - PC3	-0.333	2	-0.355	0.91135	0.9618	50
924	chlortalidone - MCF7	0.36	2	0.356	0.91143	0.9527	50
925	gemfibrozil - PC3	0.322	2	0.355	0.91324	0.8667	50
926	sulfametoxydiazine - MCF7	-0.356	2	-0.353	0.91507	0.9691	50
927	parbendazole - MCF7	-0.339	2	-0.352	0.91578	0.9773	50
928	lanatoside C - PC3	0.311	2	0.353	0.91614	0.9811	50
929	metergoline - MCF7	-0.367	2	-0.351	0.91735	0.9147	50
930	pronetalol - MCF7	0.075	2	0.352	0.91859	0.9167	50
931	levonorgestrel - PC3	-0.366	2	-0.35	0.91904	0.9396	50
932	chenodeoxycholic acid - MCF7	-0.017	2	-0.349	0.92057	0.9718	50
933	atractyloside - MCF7	0.063	2	0.35	0.92073	0.9676	50
934	propylthiouracil - MCF7	-0.364	2	-0.348	0.92286	0.9746	50
935	nialamide - MCF7	-0.029	2	-0.348	0.9231	0.8909	50
936	oxolinic acid - PC3	0.001	2	0.348	0.92346	0.9252	50
937	danazol - MCF7	-0.035	2	-0.346	0.92666	0.8912	50
938	eucatropine - PC3	-0.362	2	-0.345	0.92717	0.9632	50
939	pentolonium - PC3	-0.054	2	-0.345	0.92777	0.9759	50
940	cyproterone - MCF7	-0.36	2	-0.344	0.92908	0.9949	50
941	benzathine benzylpenicillin - MCF7	-0.026	2	-0.344	0.92952	0.9853	50
942	PNU-0293363 - PC3	-0.046	2	-0.343	0.93047	0.8781	50
943	cloxacillin - MCF7	0.34	2	0.343	0.93169	0.9701	50
944	fluvoxamine - MCF7	-0.326	2	-0.342	0.93173	0.9623	50
945	todralazine - PC3	0.315	2	0.343	0.9321	0.9007	50
946	budesonide - MCF7	-0.357	2	-0.341	0.93292	0.9716	50
947	hydrocotarnine - MCF7	-0.253	2	-0.341	0.93373	0.9882	50
948	16,16-dimethylprostaglandin E2 - PC3	-0.037	2	-0.339	0.93552	0.9781	50
949	mepenzolate bromide - PC3	-0.294	2	-0.339	0.93578	0.948	50
950	niclosamide - PC3	-0.355	2	-0.338	0.93692	0.9504	50
951	diprophylline - PC3	-0.355	2	-0.338	0.937	0.9261	50
952	tetracaine - MCF7	0.035	2	0.34	0.93713	0.9241	50
953	homatropine - MCF7	0.345	2	0.339	0.93757	0.9074	50
954	vinblastine - MCF7	0.328	2	0.339	0.93791	0.9527	50
955	zomepirac - MCF7	-0.354	2	-0.337	0.93813	0.9609	50
956	brompheniramine - MCF7	0.002	2	0.338	0.93894	0.859	50
957	naltrexone - PC3	0.343	2	0.338	0.93948	0.9787	50
958	quinostatin - MCF7	0.063	2	0.338	0.94012	0.9724	50
959	rescinnamine - MCF7	-0.325	2	-0.335	0.94127	0.9773	50
960	AH-6809 - PC3	0.038	2	0.336	0.94203	0.9323	50
961	calcium folinate - PC3	0.342	2	0.336	0.94258	0.9506	50
962	drofenine - MCF7	-0.037	2	-0.334	0.94326	0.9231	50
963	Prestwick-665 - MCF7	-0.085	2	-0.333	0.94435	0.9267	50
964	nitrofurantoin - MCF7	-0.351	2	-0.333	0.94495	0.8955	50
965	colforsin - PC3	-0.068	2	-0.332	0.94539	0.9173	50
966	salsolinol - MCF7	-0.351	2	-0.332	0.94578	0.9012	50
967	lomustine - PC3	-0.023	2	-0.332	0.9462	0.9353	50
968	5252917 - MCF7	-0.047	2	-0.331	0.94664	0.9458	50
969	chlorogenic acid - MCF7	-0.043	2	-0.331	0.94735	0.8375	50
970	midodrine - MCF7	0.333	2	0.329	0.95147	0.9222	50
971	diflunisal - PC3	-0.346	2	-0.326	0.95346	0.9753	50
972	tubocurarine chloride - MCF7	-0.345	2	-0.325	0.95395	0.9518	50
973	chloropyramine - MCF7	-0.344	2	-0.324	0.95499	0.9752	50
974	mebendazole - PC3	0.041	2	0.326	0.95501	0.9738	50
975	metformin - PC3	0.323	2	0.326	0.95527	0.9881	50
976	thioproperazine - PC3	-0.039	2	-0.324	0.95574	0.9467	50
977	trimipramine - MCF7	-0.011	2	0.325	0.9561	0.9721	50
978	lidocaine - PC3	-0.029	2	-0.323	0.9564	0.963	50
979	nafcillin - MCF7	-0.304	2	-0.323	0.9564	0.9382	50
980	nabumetone - MCF7	0.3	2	0.325	0.9569	0.9341	50
981	cefazolin - PC3	0.049	2	0.325	0.95723	0.9778	50
982	metixene - MCF7	0.287	2	0.325	0.95723	0.9742	50
983	sulfaguanidine - PC3	-0.02	2	-0.321	0.9598	0.9849	50
984	moracizine - MCF7	-0.319	2	-0.32	0.96061	0.9586	50
985	dyclonine - MCF7	-0.041	2	-0.319	0.96129	0.9725	50
986	(+/-)-catechin - MCF7	-0.339	2	-0.319	0.96165	0.9521	50
987	tranylcypromine - PC3	0.042	2	0.32	0.96195	0.9397	50
988	triflusal - MCF7	-0.056	2	-0.318	0.96262	0.9834	50
989	colistin - MCF7	0.302	2	0.318	0.96443	0.9834	50
990	idazoxan - MCF7	0.322	2	0.316	0.96626	0.9624	50
991	bromperidol - MCF7	-0.079	2	-0.315	0.96642	0.9807	50
992	perphenazine - PC3	0.039	2	0.315	0.96797	0.9804	50
993	camptothecin - MCF7	-0.317	2	-0.313	0.96809	0.9893	50
994	thalidomide - PC3	-0.335	2	-0.313	0.96837	1	50
995	ifosfamide - MCF7	0.262	2	0.314	0.96891	0.9291	50
996	sulfamethoxazole - PC3	-0.014	2	0.314	0.96891	0.9412	50
997	cyclobenzaprine - MCF7	-0.334	2	-0.312	0.96896	0.9546	50
998	Prestwick-559 - MCF7	-0.067	2	-0.311	0.97012	1	50
999	hyoscyamine - MCF7	-0.331	2	-0.309	0.97161	0.982	50
1000	5230742 - MCF7	0.014	2	0.311	0.97173	0.969	50
1001	chlortetracycline - MCF7	0.315	2	0.31	0.97213	0.955	50
1002	sulfadoxine - MCF7	-0.057	2	-0.305	0.97513	0.9947	50
1003	5211181 - MCF7	0.031	2	0.306	0.97539	0.9774	50
1004	amrinone - MCF7	-0.324	2	-0.304	0.97616	0.9745	50
1005	todralazine - MCF7	0	2	0.304	0.97749	0.9648	50
1006	bupropion - MCF7	0.31	2	0.304	0.97791	0.9756	50
1007	calcium pantothenate - MCF7	-0.324	2	-0.302	0.97805	0.9882	50
1008	pivampicillin - MCF7	-0.017	2	-0.301	0.97861	0.9828	50
1009	(+)-chelidonine - MCF7	-0.313	2	-0.301	0.97877	0.9195	50
1010	troleandomycin - PC3	0.037	2	0.302	0.97887	0.9664	50
1011	SR-95639A - MCF7	-0.013	2	0.302	0.97899	0.9653	50
1012	guanadrel - PC3	0.309	2	0.302	0.9791	0.9877	50
1013	methylbenzethonium chloride - PC3	-0.312	2	-0.299	0.98046	0.9829	50
1014	procaine - MCF7	-0.307	2	-0.296	0.98348	0.9943	50
1015	dexibuprofen - MCF7	0.289	2	0.296	0.98364	0.972	50
1016	fenoprofen - PC3	-0.314	2	-0.295	0.9837	0.9949	50
1017	5224221 - MCF7	0.038	2	0.294	0.98459	0.9944	50
1018	6-azathymine - MCF7	-0.312	2	-0.293	0.9858	0.983	50
1019	karakoline - PC3	0.298	2	0.291	0.98736	1	50
1020	citiolone - PC3	-0.309	2	-0.29	0.98771	1	50
1021	sulindac - PC3	0.297	2	0.29	0.98779	1	50
1022	promazine - PC3	-0.308	2	-0.288	0.98845	0.9741	50
1023	selegiline - MCF7	-0.282	2	-0.286	0.98994	0.9891	50
1024	5253409 - MCF7	-0.295	2	-0.279	0.99326	0.9829	50
1025	chlorambucil - PC3	-0.294	2	-0.279	0.99342	1	50
1026	roxithromycin - MCF7	-0.294	2	-0.278	0.99372	1	50
1027	piretanide - MCF7	0.277	2	0.275	0.99517	0.9927	50
1028	procainamide - MCF7	-0.282	2	-0.27	0.99664	1	50
1029	glycocholic acid - MCF7	-0.276	2	-0.269	0.99712	1	50
1030	propafenone - MCF7	-0.275	2	-0.265	0.99807	0.9932	50
1031	aciclovir - HL60	1	1	1	---	---	100
1032	cefalonium - HL60	-1	1	-1	---	---	100
1033	dehydrocholic acid - HL60	0.989	1	1	---	---	100
1034	PF-00539758-00 - MCF7	0.984	1	1	---	---	100
1035	ciprofloxacin - HL60	0.981	1	0.999	---	---	100
1036	erythromycin - HL60	0.98	1	0.999	---	---	100
1037	sulfadiazine - HL60	-0.995	1	-0.999	---	---	100
1038	loperamide - HL60	0.976	1	0.999	---	---	100
1039	mexiletine - HL60	-0.992	1	-0.999	---	---	100
1040	sulfametoxydiazine - HL60	0.973	1	0.999	---	---	100
1041	chlorogenic acid - HL60	0.972	1	0.998	---	---	100
1042	pentoxifylline - HL60	0.971	1	0.998	---	---	100
1043	cicloheximide - HL60	0.968	1	0.998	---	---	100
1044	carbachol - HL60	-0.988	1	-0.997	---	---	100
1045	cefuroxime - PC3	-0.986	1	-0.997	---	---	100
1046	leflunomide - HL60	0.966	1	0.997	---	---	100
1047	famotidine - HL60	0.963	1	0.997	---	---	100
1048	allantoin - HL60	-0.985	1	-0.997	---	---	100
1049	imatinib - PC3	0.961	1	0.997	---	---	100
1050	dicycloverine - HL60	0.958	1	0.996	---	---	100
1051	butoconazole - HL60	0.957	1	0.996	---	---	100
1052	fluvoxamine - HL60	-0.984	1	-0.996	---	---	100
1053	aminohippuric acid - HL60	-0.984	1	-0.996	---	---	100
1054	fusidic acid - HL60	0.95	1	0.996	---	---	100
1055	metacycline - HL60	-0.983	1	-0.996	---	---	100
1056	vancomycin - PC3	0.949	1	0.995	---	---	100
1057	dextromethorphan - HL60	-0.982	1	-0.995	---	---	100
1058	naloxone - HL60	0.948	1	0.995	---	---	100
1059	valdecoxib - MCF7	-0.981	1	-0.995	---	---	100
1060	denatonium benzoate - HL60	0.947	1	0.995	---	---	100
1061	dl-alpha tocopherol - HL60	0.946	1	0.995	---	---	100
1062	tropine - HL60	0.946	1	0.994	---	---	100
1063	ciprofibrate - PC3	-0.98	1	-0.994	---	---	100
1064	cyproterone - HL60	-0.979	1	-0.994	---	---	100
1065	Prestwick-972 - HL60	-0.978	1	-0.994	---	---	100
1066	streptozocin - HL60	0.943	1	0.994	---	---	100
1067	flufenamic acid - HL60	0.942	1	0.994	---	---	100
1068	metampicillin - HL60	0.941	1	0.993	---	---	100
1069	triamterene - HL60	-0.977	1	-0.993	---	---	100
1070	gabexate - HL60	-0.976	1	-0.993	---	---	100
1071	tolazamide - HL60	0.939	1	0.993	---	---	100
1072	diethylstilbestrol - HL60	-0.976	1	-0.993	---	---	100
1073	alpha-yohimbine - PC3	-0.976	1	-0.993	---	---	100
1074	sulfamonomethoxine - HL60	0.937	1	0.993	---	---	100
1075	azathioprine - HL60	0.936	1	0.992	---	---	100
1076	amantadine - HL60	-0.973	1	-0.992	---	---	100
1077	pirenzepine - HL60	0.933	1	0.992	---	---	100
1078	nilutamide - HL60	0.933	1	0.992	---	---	100
1079	nisoxetine - HL60	-0.972	1	-0.992	---	---	100
1080	droperidol - HL60	0.932	1	0.992	---	---	100
1081	domperidone - PC3	0.929	1	0.992	---	---	100
1082	biperiden - HL60	0.929	1	0.991	---	---	100
1083	carcinine - PC3	-0.972	1	-0.991	---	---	100
1084	minaprine - HL60	0.928	1	0.991	---	---	100
1085	aminophylline - HL60	-0.971	1	-0.991	---	---	100
1086	tiabendazole - HL60	0.928	1	0.991	---	---	100
1087	ampicillin - HL60	0.927	1	0.991	---	---	100
1088	hydroxyzine - HL60	0.926	1	0.991	---	---	100
1089	desoxycortone - PC3	-0.97	1	-0.99	---	---	100
1090	oxedrine - HL60	0.925	1	0.99	---	---	100
1091	florfenicol - HL60	-0.97	1	-0.99	---	---	100
1092	glipizide - HL60	0.925	1	0.99	---	---	100
1093	fluorocurarine - PC3	-0.97	1	-0.99	---	---	100
1094	tetraethylenepentamine - PC3	0.924	1	0.99	---	---	100
1095	N-acetylmuramic acid - HL60	0.924	1	0.99	---	---	100
1096	cinnarizine - HL60	-0.97	1	-0.99	---	---	100
1097	Chicago Sky Blue 6B - HL60	-0.969	1	-0.989	---	---	100
1098	suloctidil - HL60	0.924	1	0.989	---	---	100
1099	equilin - HL60	-0.968	1	-0.989	---	---	100
1100	ritodrine - HL60	0.921	1	0.989	---	---	100
1101	dantrolene - HL60	-0.968	1	-0.989	---	---	100
1102	miconazole - HL60	0.919	1	0.988	---	---	100
1103	(-)-MK-801 - HL60	-0.967	1	-0.988	---	---	100
1104	metolazone - HL60	0.919	1	0.988	---	---	100
1105	ketorolac - HL60	-0.966	1	-0.988	---	---	100
1106	mefenamic acid - HL60	0.917	1	0.988	---	---	100
1107	piperacetazine - HL60	-0.966	1	-0.988	---	---	100
1108	racecadotril - HL60	0.916	1	0.988	---	---	100
1109	proscillaridin - HL60	-0.966	1	-0.988	---	---	100
1110	domperidone - HL60	0.915	1	0.988	---	---	100
1111	ketoconazole - HL60	0.914	1	0.987	---	---	100
1112	bisacodyl - HL60	0.914	1	0.987	---	---	100
1113	bromperidol - HL60	-0.965	1	-0.987	---	---	100
1114	benzathine benzylpenicillin - PC3	0.913	1	0.987	---	---	100
1115	beclometasone - PC3	0.913	1	0.987	---	---	100
1116	butacaine - PC3	-0.963	1	-0.987	---	---	100
1117	phenyl biguanide - MCF7	-0.963	1	-0.986	---	---	100
1118	ricinine - HL60	0.912	1	0.986	---	---	100
1119	epiandrosterone - HL60	-0.963	1	-0.986	---	---	100
1120	nabumetone - HL60	0.911	1	0.986	---	---	100
1121	levamisole - HL60	0.91	1	0.986	---	---	100
1122	furazolidone - HL60	0.91	1	0.985	---	---	100
1123	cinchonine - HL60	0.908	1	0.985	---	---	100
1124	bromocriptine - HL60	0.908	1	0.985	---	---	100
1125	cefuroxime - HL60	0.902	1	0.984	---	---	100
1126	benzbromarone - HL60	0.901	1	0.984	---	---	100
1127	thiocolchicoside - HL60	-0.956	1	-0.984	---	---	100
1128	benfluorex - HL60	0.9	1	0.983	---	---	100
1129	oxolamine - HL60	-0.955	1	-0.983	---	---	100
1130	dexpanthenol - HL60	-0.955	1	-0.983	---	---	100
1131	tremorine - PC3	-0.955	1	-0.983	---	---	100
1132	dipyridamole - HL60	0.899	1	0.983	---	---	100
1133	latamoxef - MCF7	-0.955	1	-0.983	---	---	100
1134	isoetarine - HL60	0.898	1	0.982	---	---	100
1135	piperidolate - HL60	0.895	1	0.982	---	---	100
1136	tomatidine - HL60	-0.953	1	-0.982	---	---	100
1137	cyanocobalamin - HL60	-0.953	1	-0.982	---	---	100
1138	hexetidine - HL60	0.894	1	0.982	---	---	100
1139	sulfinpyrazone - HL60	-0.952	1	-0.982	---	---	100
1140	pilocarpine - PC3	-0.952	1	-0.981	---	---	100
1141	moracizine - HL60	0.891	1	0.981	---	---	100
1142	ethambutol - HL60	0.891	1	0.981	---	---	100
1143	ciclosporin - HL60	0.89	1	0.981	---	---	100
1144	scoulerine - HL60	-0.95	1	-0.981	---	---	100
1145	eticlopride - HL60	-0.95	1	-0.98	---	---	100
1146	cytisine - PC3	-0.949	1	-0.98	---	---	100
1147	isoconazole - HL60	0.89	1	0.98	---	---	100
1148	dihydroergocristine - HL60	-0.949	1	-0.98	---	---	100
1149	chlorphenamine - HL60	0.889	1	0.98	---	---	100
1150	rifampicin - HL60	-0.947	1	-0.98	---	---	100
1151	tacrine - HL60	0.888	1	0.98	---	---	100
1152	Prestwick-674 - HL60	-0.947	1	-0.979	---	---	100
1153	meprylcaine - HL60	0.888	1	0.979	---	---	100
1154	pipemidic acid - PC3	-0.947	1	-0.979	---	---	100
1155	zimeldine - HL60	0.887	1	0.979	---	---	100
1156	halofantrine - HL60	0.886	1	0.979	---	---	100
1157	hesperidin - HL60	0.886	1	0.979	---	---	100
1158	ethotoin - HL60	0.885	1	0.979	---	---	100
1159	kinetin - PC3	-0.946	1	-0.979	---	---	100
1160	telenzepine - HL60	-0.945	1	-0.978	---	---	100
1161	etanidazole - PC3	-0.944	1	-0.978	---	---	100
1162	thiamphenicol - HL60	-0.944	1	-0.978	---	---	100
1163	alfuzosin - HL60	-0.943	1	-0.978	---	---	100
1164	sulfacetamide - HL60	-0.943	1	-0.978	---	---	100
1165	trapidil - HL60	0.884	1	0.978	---	---	100
1166	chlorhexidine - HL60	0.884	1	0.977	---	---	100
1167	clidinium bromide - HL60	0.883	1	0.977	---	---	100
1168	cefotetan - HL60	-0.942	1	-0.977	---	---	100
1169	methazolamide - HL60	0.882	1	0.977	---	---	100
1170	sertaconazole - HL60	-0.942	1	-0.977	---	---	100
1171	staurosporine - SKMEL5	0.881	1	0.977	---	---	100
1172	nitrofurantoin - HL60	-0.942	1	-0.976	---	---	100
1173	heptaminol - HL60	-0.94	1	-0.976	---	---	100
1174	isradipine - HL60	0.88	1	0.976	---	---	100
1175	raubasine - HL60	0.879	1	0.976	---	---	100
1176	tanespimycin - SKMEL5	0.879	1	0.975	---	---	100
1177	levobunolol - HL60	-0.938	1	-0.975	---	---	100
1178	amiodarone - HL60	0.878	1	0.975	---	---	100
1179	L-methionine sulfoximine - HL60	0.878	1	0.975	---	---	100
1180	fusaric acid - HL60	-0.938	1	-0.975	---	---	100
1181	alclometasone - PC3	-0.937	1	-0.974	---	---	100
1182	sulfadimethoxine - HL60	-0.937	1	-0.974	---	---	100
1183	eucatropine - HL60	-0.936	1	-0.974	---	---	100
1184	spiperone - HL60	-0.936	1	-0.973	---	---	100
1185	phensuximide - HL60	-0.936	1	-0.973	---	---	100
1186	pyrimethamine - HL60	0.876	1	0.973	---	---	100
1187	bupropion - HL60	-0.936	1	-0.973	---	---	100
1188	oxamic acid - MCF7	0.876	1	0.973	---	---	100
1189	adenosine phosphate - HL60	-0.936	1	-0.973	---	---	100
1190	prazosin - PC3	0.875	1	0.972	---	---	100
1191	dimenhydrinate - HL60	0.873	1	0.972	---	---	100
1192	sodium phenylbutyrate - SKMEL5	-0.935	1	-0.972	---	---	100
1193	resveratrol - HL60	-0.933	1	-0.972	---	---	100
1194	mebendazole - HL60	-0.933	1	-0.971	---	---	100
1195	albendazole - HL60	-0.933	1	-0.971	---	---	100
1196	dilazep - HL60	0.872	1	0.971	---	---	100
1197	butein - PC3	0.871	1	0.971	---	---	100
1198	iopromide - PC3	-0.932	1	-0.97	---	---	100
1199	1,4-chrysenequinone - HL60	0.869	1	0.97	---	---	100
1200	streptomycin - HL60	-0.931	1	-0.97	---	---	100
1201	monastrol - PC3	0.868	1	0.97	---	---	100
1202	hemicholinium - HL60	0.868	1	0.97	---	---	100
1203	simvastatin - HL60	-0.931	1	-0.97	---	---	100
1204	ginkgolide A - HL60	-0.931	1	-0.969	---	---	100
1205	chrysin - HL60	-0.93	1	-0.969	---	---	100
1206	perphenazine - HL60	0.865	1	0.969	---	---	100
1207	metixene - HL60	0.864	1	0.969	---	---	100
1208	suxibuzone - HL60	0.864	1	0.969	---	---	100
1209	ketotifen - PC3	0.863	1	0.968	---	---	100
1210	3-acetylcoumarin - HL60	-0.929	1	-0.968	---	---	100
1211	epivincamine - PC3	-0.927	1	-0.968	---	---	100
1212	hydroquinine - HL60	-0.926	1	-0.967	---	---	100
1213	theophylline - HL60	0.862	1	0.967	---	---	100
1214	SR-95639A - HL60	-0.926	1	-0.967	---	---	100
1215	fisetin - PC3	0.861	1	0.967	---	---	100
1216	diflorasone - HL60	0.86	1	0.966	---	---	100
1217	clonidine - PC3	0.86	1	0.966	---	---	100
1218	remoxipride - HL60	-0.924	1	-0.966	---	---	100
1219	troleandomycin - HL60	0.86	1	0.966	---	---	100
1220	digoxin - HL60	-0.923	1	-0.966	---	---	100
1221	gelsemine - PC3	0.86	1	0.966	---	---	100
1222	midecamycin - HL60	0.859	1	0.965	---	---	100
1223	repaglinide - HL60	-0.923	1	-0.965	---	---	100
1224	trimethadione - HL60	0.859	1	0.965	---	---	100
1225	metamizole sodium - HL60	-0.922	1	-0.965	---	---	100
1226	betahistine - HL60	-0.92	1	-0.965	---	---	100
1227	captopril - HL60	0.858	1	0.964	---	---	100
1228	dipivefrine - HL60	-0.92	1	-0.964	---	---	100
1229	tetroquinone - HL60	0.858	1	0.964	---	---	100
1230	butirosin - HL60	0.858	1	0.964	---	---	100
1231	metergoline - HL60	-0.919	1	-0.964	---	---	100
1232	terbutaline - HL60	-0.919	1	-0.964	---	---	100
1233	(+/-)-catechin - PC3	-0.918	1	-0.964	---	---	100
1234	(+)-chelidonine - HL60	-0.918	1	-0.963	---	---	100
1235	dobutamine - HL60	-0.917	1	-0.963	---	---	100
1236	cefepime - HL60	-0.917	1	-0.963	---	---	100
1237	colecalciferol - HL60	0.857	1	0.963	---	---	100
1238	moxisylyte - HL60	-0.917	1	-0.963	---	---	100
1239	atropine - HL60	-0.917	1	-0.963	---	---	100
1240	naftidrofuryl - HL60	0.856	1	0.963	---	---	100
1241	vincamine - HL60	-0.917	1	-0.962	---	---	100
1242	naftopidil - HL60	-0.916	1	-0.962	---	---	100
1243	clomifene - HL60	0.854	1	0.962	---	---	100
1244	cephaeline - HL60	0.853	1	0.962	---	---	100
1245	ifosfamide - PC3	-0.915	1	-0.961	---	---	100
1246	amiprilose - PC3	0.852	1	0.961	---	---	100
1247	pramocaine - HL60	-0.915	1	-0.961	---	---	100
1248	fluphenazine - SKMEL5	0.852	1	0.961	---	---	100
1249	naftifine - HL60	0.852	1	0.961	---	---	100
1250	lycorine - HL60	0.851	1	0.961	---	---	100
1251	(+)-isoprenaline - HL60	-0.914	1	-0.96	---	---	100
1252	arecoline - HL60	0.85	1	0.96	---	---	100
1253	ceftazidime - HL60	-0.914	1	-0.96	---	---	100
1254	etacrynic acid - MCF7	-0.914	1	-0.96	---	---	100
1255	harmalol - PC3	0.85	1	0.96	---	---	100
1256	chenodeoxycholic acid - HL60	0.85	1	0.96	---	---	100
1257	etomidate - HL60	-0.913	1	-0.96	---	---	100
1258	probenecid - HL60	-0.913	1	-0.96	---	---	100
1259	tetracycline - HL60	0.849	1	0.96	---	---	100
1260	xylazine - PC3	0.849	1	0.959	---	---	100
1261	cyclic adenosine monophosphate - HL60	0.849	1	0.959	---	---	100
1262	niflumic acid - HL60	0.848	1	0.959	---	---	100
1263	viomycin - HL60	0.848	1	0.959	---	---	100
1264	zidovudine - HL60	-0.911	1	-0.959	---	---	100
1265	ambroxol - HL60	0.848	1	0.959	---	---	100
1266	ethionamide - HL60	-0.91	1	-0.958	---	---	100
1267	yohimbic acid - HL60	0.847	1	0.958	---	---	100
1268	lorglumide - HL60	-0.91	1	-0.958	---	---	100
1269	iocetamic acid - PC3	0.845	1	0.958	---	---	100
1270	piroxicam - HL60	0.845	1	0.958	---	---	100
1271	monorden - SKMEL5	0.844	1	0.957	---	---	100
1272	oxybutynin - HL60	-0.909	1	-0.957	---	---	100
1273	pentoxyverine - HL60	0.844	1	0.957	---	---	100
1274	hydralazine - HL60	-0.908	1	-0.957	---	---	100
1275	glafenine - HL60	0.843	1	0.957	---	---	100
1276	noretynodrel - HL60	0.843	1	0.957	---	---	100
1277	lactobionic acid - HL60	-0.907	1	-0.957	---	---	100
1278	sulfasalazine - HL60	0.842	1	0.956	---	---	100
1279	enalapril - HL60	0.842	1	0.956	---	---	100
1280	cytisine - HL60	-0.907	1	-0.956	---	---	100
1281	dydrogesterone - HL60	-0.905	1	-0.955	---	---	100
1282	sulfafurazole - HL60	-0.905	1	-0.955	---	---	100
1283	thioguanosine - HL60	0.839	1	0.955	---	---	100
1284	N6-methyladenosine - HL60	0.839	1	0.955	---	---	100
1285	oxprenolol - HL60	-0.905	1	-0.955	---	---	100
1286	HNMPA-(AM)3 - PC3	0.838	1	0.955	---	---	100
1287	kaempferol - HL60	-0.905	1	-0.955	---	---	100
1288	serotonin - PC3	0.838	1	0.955	---	---	100
1289	15-delta prostaglandin J2 - SKMEL5	-0.904	1	-0.954	---	---	100
1290	harmine - HL60	-0.904	1	-0.954	---	---	100
1291	proxymetacaine - HL60	0.838	1	0.954	---	---	100
1292	ethisterone - HL60	0.838	1	0.954	---	---	100
1293	10-methoxyharmalan - HL60	0.837	1	0.953	---	---	100
1294	phenazopyridine - HL60	0.837	1	0.953	---	---	100
1295	alverine - MCF7	0.836	1	0.953	---	---	100
1296	cisapride - HL60	-0.901	1	-0.953	---	---	100
1297	(-)-isoprenaline - PC3	-0.901	1	-0.953	---	---	100
1298	amodiaquine - HL60	-0.9	1	-0.953	---	---	100
1299	terazosin - HL60	0.836	1	0.953	---	---	100
1300	probucol - HL60	-0.9	1	-0.952	---	---	100
1301	2-deoxy-D-glucose - MCF7	0.834	1	0.952	---	---	100
1302	valproic acid - ssMCF7	0.834	1	0.952	---	---	100
1303	clemizole - HL60	0.834	1	0.952	---	---	100
1304	prazosin - HL60	-0.9	1	-0.952	---	---	100
1305	isoflupredone - MCF7	0.833	1	0.952	---	---	100
1306	naringenin - HL60	-0.897	1	-0.951	---	---	100
1307	penbutolol - HL60	0.833	1	0.951	---	---	100
1308	sulfamonomethoxine - PC3	0.832	1	0.951	---	---	100
1309	lymecycline - HL60	-0.896	1	-0.951	---	---	100
1310	amphotericin B - PC3	0.832	1	0.95	---	---	100
1311	chlorpropamide - HL60	-0.895	1	-0.95	---	---	100
1312	hydrocotarnine - PC3	0.832	1	0.95	---	---	100
1313	lithocholic acid - HL60	-0.895	1	-0.95	---	---	100
1314	scoulerine - PC3	0.831	1	0.95	---	---	100
1315	cinchonidine - HL60	0.831	1	0.95	---	---	100
1316	fluvastatin - HL60	-0.894	1	-0.95	---	---	100
1317	isometheptene - PC3	0.83	1	0.949	---	---	100
1318	butein - MCF7	0.83	1	0.949	---	---	100
1319	ketanserin - HL60	-0.892	1	-0.949	---	---	100
1320	tolazoline - HL60	0.83	1	0.949	---	---	100
1321	metyrapone - HL60	-0.891	1	-0.949	---	---	100
1322	fenspiride - HL60	0.83	1	0.949	---	---	100
1323	doxazosin - HL60	-0.89	1	-0.949	---	---	100
1324	selegiline - PC3	0.83	1	0.949	---	---	100
1325	clomipramine - HL60	-0.889	1	-0.948	---	---	100
1326	Prestwick-920 - HL60	-0.887	1	-0.948	---	---	100
1327	primaquine - HL60	0.829	1	0.948	---	---	100
1328	emetine - HL60	0.828	1	0.948	---	---	100
1329	phensuximide - PC3	-0.886	1	-0.948	---	---	100
1330	Prestwick-1084 - HL60	-0.886	1	-0.948	---	---	100
1331	seneciphylline - PC3	-0.885	1	-0.948	---	---	100
1332	ondansetron - PC3	-0.885	1	-0.947	---	---	100
1333	phenacetin - HL60	0.828	1	0.947	---	---	100
1334	amrinone - HL60	-0.885	1	-0.947	---	---	100
1335	esculin - HL60	-0.885	1	-0.947	---	---	100
1336	indoprofen - PC3	-0.885	1	-0.947	---	---	100
1337	cefazolin - HL60	-0.884	1	-0.946	---	---	100
1338	chloroquine - HL60	0.826	1	0.945	---	---	100
1339	vinpocetine - HL60	-0.884	1	-0.945	---	---	100
1340	fenoterol - MCF7	-0.883	1	-0.945	---	---	100
1341	disulfiram - HL60	0.826	1	0.945	---	---	100
1342	rimexolone - HL60	-0.883	1	-0.945	---	---	100
1343	alfaxalone - HL60	-0.883	1	-0.945	---	---	100
1344	3-hydroxy-DL-kynurenine - HL60	0.825	1	0.945	---	---	100
1345	sulmazole - HL60	-0.882	1	-0.944	---	---	100
1346	noscapine - HL60	-0.881	1	-0.944	---	---	100
1347	fipexide - HL60	0.824	1	0.944	---	---	100
1348	heliotrine - HL60	-0.881	1	-0.944	---	---	100
1349	imipenem - HL60	-0.881	1	-0.944	---	---	100
1350	chloropyrazine - PC3	-0.881	1	-0.943	---	---	100
1351	nystatin - PC3	0.823	1	0.943	---	---	100
1352	furazolidone - PC3	0.823	1	0.943	---	---	100
1353	rescinnamine - HL60	-0.88	1	-0.943	---	---	100
1354	podophyllotoxin - HL60	-0.88	1	-0.943	---	---	100
1355	ribavirin - HL60	-0.879	1	-0.942	---	---	100
1356	kanamycin - HL60	0.82	1	0.942	---	---	100
1357	pancuronium bromide - HL60	-0.878	1	-0.942	---	---	100
1358	dacarbazine - PC3	-0.877	1	-0.941	---	---	100
1359	zalcitabine - HL60	-0.877	1	-0.941	---	---	100
1360	arcaine - PC3	0.819	1	0.941	---	---	100
1361	pindolol - HL60	0.819	1	0.941	---	---	100
1362	nadide - HL60	-0.876	1	-0.94	---	---	100
1363	berberine - HL60	-0.875	1	-0.94	---	---	100
1364	lysergol - HL60	-0.875	1	-0.94	---	---	100
1365	Prestwick-675 - MCF7	-0.874	1	-0.939	---	---	100
1366	androsterone - PC3	0.816	1	0.939	---	---	100
1367	tiapride - HL60	0.816	1	0.939	---	---	100
1368	drofenine - HL60	-0.872	1	-0.938	---	---	100
1369	dimethadione - HL60	-0.872	1	-0.938	---	---	100
1370	flupentixol - HL60	0.816	1	0.938	---	---	100
1371	chlormezanone - HL60	-0.872	1	-0.938	---	---	100
1372	levonorgestrel - HL60	-0.872	1	-0.938	---	---	100
1373	zardaverine - HL60	-0.872	1	-0.938	---	---	100
1374	mephenytoin - PC3	-0.871	1	-0.937	---	---	100
1375	flavoxate - HL60	-0.871	1	-0.937	---	---	100
1376	budesonide - HL60	0.814	1	0.937	---	---	100
1377	colchicine - HL60	-0.871	1	-0.937	---	---	100
1378	bufexamac - PC3	-0.869	1	-0.936	---	---	100
1379	convolamine - HL60	-0.867	1	-0.936	---	---	100
1380	diltiazem - HL60	0.813	1	0.935	---	---	100
1381	bucladesine - HL60	0.812	1	0.935	---	---	100
1382	Prestwick-981 - HL60	-0.864	1	-0.935	---	---	100
1383	doxycycline - HL60	0.812	1	0.935	---	---	100
1384	letrozole - PC3	0.811	1	0.935	---	---	100
1385	vinburnine - HL60	-0.862	1	-0.934	---	---	100
1386	co-dergocrine mesilate - PC3	0.811	1	0.934	---	---	100
1387	gliquidone - HL60	0.81	1	0.934	---	---	100
1388	lasalocid - HL60	-0.86	1	-0.934	---	---	100
1389	methoxamine - PC3	0.809	1	0.933	---	---	100
1390	thioperamide - HL60	-0.86	1	-0.933	---	---	100
1391	methyldopate - HL60	-0.859	1	-0.933	---	---	100
1392	dioxybenzone - PC3	0.808	1	0.932	---	---	100
1393	isosorbide - PC3	0.808	1	0.932	---	---	100
1394	lobeline - PC3	-0.856	1	-0.932	---	---	100
1395	yohimbic acid - MCF7	0.808	1	0.932	---	---	100
1396	trichostatin A - ssMCF7	0.807	1	0.932	---	---	100
1397	pempidine - PC3	-0.853	1	-0.931	---	---	100
1398	methapyrilene - HL60	-0.852	1	-0.931	---	---	100
1399	Prestwick-857 - HL60	-0.852	1	-0.93	---	---	100
1400	pinacidil - HL60	0.805	1	0.93	---	---	100
1401	rifabutin - PC3	0.804	1	0.93	---	---	100
1402	simvastatin - PC3	-0.851	1	-0.93	---	---	100
1403	chloropyrazine - HL60	0.804	1	0.93	---	---	100
1404	etacrynic acid - HL60	0.804	1	0.929	---	---	100
1405	idazoxan - HL60	-0.849	1	-0.929	---	---	100
1406	benzydamine - HL60	-0.848	1	-0.928	---	---	100
1407	nortriptyline - HL60	0.803	1	0.928	---	---	100
1408	pyridoxine - HL60	0.803	1	0.928	---	---	100
1409	cloperastine - HL60	-0.848	1	-0.928	---	---	100
1410	meticrane - HL60	-0.848	1	-0.928	---	---	100
1411	iohexol - PC3	0.801	1	0.928	---	---	100
1412	carbamazepine - HL60	0.801	1	0.927	---	---	100
1413	nicotinic acid - HL60	-0.846	1	-0.927	---	---	100
1414	dicloxacillin - PC3	0.801	1	0.927	---	---	100
1415	fluorocurarine - HL60	0.801	1	0.927	---	---	100
1416	alprostadil - HL60	-0.843	1	-0.926	---	---	100
1417	naftopidil - PC3	0.801	1	0.926	---	---	100
1418	clorgiline - HL60	-0.843	1	-0.926	---	---	100
1419	terazosin - PC3	0.8	1	0.926	---	---	100
1420	colistin - PC3	0.8	1	0.926	---	---	100
1421	meptazinol - PC3	0.799	1	0.926	---	---	100
1422	harmaline - PC3	0.799	1	0.925	---	---	100
1423	mepyramine - HL60	-0.842	1	-0.925	---	---	100
1424	disopyramide - HL60	-0.842	1	-0.925	---	---	100
1425	paracetamol - HL60	-0.841	1	-0.925	---	---	100
1426	enoxacin - HL60	-0.841	1	-0.924	---	---	100
1427	meclocycline - HL60	0.797	1	0.924	---	---	100
1428	tacrine - PC3	-0.839	1	-0.924	---	---	100
1429	azaperone - HL60	-0.839	1	-0.924	---	---	100
1430	streptozocin - PC3	0.796	1	0.924	---	---	100
1431	benserazide - SKMEL5	-0.838	1	-0.924	---	---	100
1432	Prestwick-559 - HL60	-0.837	1	-0.923	---	---	100
1433	hycanthone - HL60	-0.837	1	-0.923	---	---	100
1434	guanethidine - PC3	-0.837	1	-0.923	---	---	100
1435	mebeverine - HL60	0.795	1	0.923	---	---	100
1436	nifenazone - HL60	0.794	1	0.922	---	---	100
1437	3-hydroxy-DL-kynurenine - PC3	0.794	1	0.922	---	---	100
1438	loracarbef - HL60	-0.837	1	-0.922	---	---	100
1439	mometasone - HL60	-0.836	1	-0.922	---	---	100
1440	5186223 - MCF7	0.794	1	0.922	---	---	100
1441	luteolin - HL60	-0.835	1	-0.922	---	---	100
1442	yohimbic acid - PC3	0.794	1	0.922	---	---	100
1443	ouabain - PC3	0.794	1	0.921	---	---	100
1444	securinine - PC3	-0.834	1	-0.921	---	---	100
1445	sulfaquinoxaline - HL60	-0.834	1	-0.921	---	---	100
1446	alfadolone - MCF7	0.792	1	0.92	---	---	100
1447	dicloxacillin - HL60	-0.833	1	-0.92	---	---	100
1448	azlocillin - HL60	-0.832	1	-0.92	---	---	100
1449	corticosterone - PC3	0.789	1	0.919	---	---	100
1450	hexestrol - PC3	-0.831	1	-0.919	---	---	100
1451	tetracaine - HL60	0.789	1	0.919	---	---	100
1452	fusidic acid - PC3	-0.831	1	-0.919	---	---	100
1453	nalidixic acid - HL60	0.789	1	0.919	---	---	100
1454	lincomycin - HL60	-0.83	1	-0.919	---	---	100
1455	sulfamerazine - PC3	0.789	1	0.919	---	---	100
1456	alclometasone - HL60	0.788	1	0.918	---	---	100
1457	stachydrine - HL60	-0.829	1	-0.918	---	---	100
1458	bicuculline - HL60	-0.829	1	-0.918	---	---	100
1459	digoxigenin - PC3	0.787	1	0.918	---	---	100
1460	iloprost - SKMEL5	0.787	1	0.917	---	---	100
1461	procyclidine - PC3	-0.827	1	-0.917	---	---	100
1462	3-acetamidocoumarin - HL60	-0.827	1	-0.917	---	---	100
1463	alimemazine - HL60	0.786	1	0.917	---	---	100
1464	torasemide - HL60	-0.827	1	-0.917	---	---	100
1465	roxarsone - PC3	-0.826	1	-0.917	---	---	100
1466	nystatin - HL60	-0.826	1	-0.916	---	---	100
1467	flumetasone - HL60	-0.826	1	-0.916	---	---	100
1468	tioguanine - MCF7	0.785	1	0.916	---	---	100
1469	seneciphylline - HL60	-0.826	1	-0.916	---	---	100
1470	U0125 - PC3	0.785	1	0.915	---	---	100
1471	sanguinarine - MCF7	-0.824	1	-0.915	---	---	100
1472	tolazamide - PC3	0.785	1	0.915	---	---	100
1473	desipramine - HL60	-0.824	1	-0.915	---	---	100
1474	ciprofibrate - HL60	-0.824	1	-0.915	---	---	100
1475	levothyroxine sodium - PC3	0.784	1	0.915	---	---	100
1476	primidone - HL60	-0.823	1	-0.915	---	---	100
1477	meclocycline - PC3	0.784	1	0.914	---	---	100
1478	3-aminobenzamide - MCF7	0.783	1	0.914	---	---	100
1479	digitoxigenin - HL60	-0.822	1	-0.914	---	---	100
1480	vitexin - PC3	0.783	1	0.914	---	---	100
1481	benzbromarone - MCF7	0.783	1	0.914	---	---	100
1482	trimethoprim - HL60	-0.821	1	-0.914	---	---	100
1483	bambuterol - HL60	-0.821	1	-0.913	---	---	100
1484	flucloxacillin - HL60	0.783	1	0.913	---	---	100
1485	loxapine - PC3	0.782	1	0.913	---	---	100
1486	nizatidine - HL60	-0.82	1	-0.913	---	---	100
1487	podophyllotoxin - PC3	0.782	1	0.913	---	---	100
1488	ronidazole - HL60	-0.82	1	-0.913	---	---	100
1489	difenidol - HL60	-0.82	1	-0.913	---	---	100
1490	cefoperazone - MCF7	-0.818	1	-0.912	---	---	100
1491	zalcitabine - PC3	0.781	1	0.912	---	---	100
1492	isocarboxazid - HL60	0.781	1	0.912	---	---	100
1493	sulconazole - HL60	-0.818	1	-0.912	---	---	100
1494	scopolamine - HL60	-0.818	1	-0.912	---	---	100
1495	LY-294002 - SKMEL5	-0.817	1	-0.911	---	---	100
1496	quercetin - HL60	0.781	1	0.911	---	---	100
1497	phenazone - PC3	-0.817	1	-0.911	---	---	100
1498	antazoline - HL60	-0.817	1	-0.911	---	---	100
1499	carbenoxolone - PC3	0.781	1	0.911	---	---	100
1500	nafcillin - HL60	0.78	1	0.911	---	---	100
1501	benperidol - PC3	-0.816	1	-0.911	---	---	100
1502	pramocaine - PC3	-0.815	1	-0.91	---	---	100
1503	ethosuximide - MCF7	-0.814	1	-0.909	---	---	100
1504	diclofenamide - PC3	-0.814	1	-0.909	---	---	100
1505	benzocaine - PC3	0.778	1	0.909	---	---	100
1506	maprotiline - PC3	0.778	1	0.909	---	---	100
1507	meptazinol - HL60	-0.813	1	-0.909	---	---	100
1508	biotin - HL60	0.777	1	0.909	---	---	100
1509	mephenesin - HL60	-0.813	1	-0.909	---	---	100
1510	pronetalol - HL60	-0.812	1	-0.908	---	---	100
1511	4,5-dianilinophthalimide - PC3	0.776	1	0.908	---	---	100
1512	mometasone - PC3	-0.81	1	-0.908	---	---	100
1513	suxibuzone - PC3	0.776	1	0.908	---	---	100
1514	L-methionine sulfoximine - PC3	0.776	1	0.907	---	---	100
1515	cefaclor - HL60	-0.809	1	-0.907	---	---	100
1516	molindone - PC3	0.775	1	0.907	---	---	100
1517	clobetasol - PC3	0.775	1	0.906	---	---	100
1518	liothyronine - HL60	-0.807	1	-0.906	---	---	100
1519	cinoxacin - HL60	0.775	1	0.906	---	---	100
1520	isopropamide iodide - HL60	0.774	1	0.906	---	---	100
1521	sulfinpyrazone - PC3	-0.806	1	-0.906	---	---	100
1522	profenamine - PC3	-0.806	1	-0.905	---	---	100
1523	estrone - HL60	0.774	1	0.905	---	---	100
1524	equilin - PC3	0.772	1	0.904	---	---	100
1525	hemicholinium - PC3	0.772	1	0.904	---	---	100
1526	progesterone - HL60	-0.805	1	-0.904	---	---	100
1527	cefadroxil - HL60	0.772	1	0.904	---	---	100
1528	Prestwick-1083 - MCF7	0.771	1	0.904	---	---	100
1529	pregnenolone - PC3	0.771	1	0.903	---	---	100
1530	methylbenzethonium chloride - HL60	-0.804	1	-0.903	---	---	100
1531	tropine - PC3	-0.803	1	-0.903	---	---	100
1532	gramine - HL60	0.77	1	0.903	---	---	100
1533	troglitazone - SKMEL5	-0.803	1	-0.902	---	---	100
1534	meprylcaine - PC3	-0.803	1	-0.902	---	---	100
1535	propidium iodide - HL60	0.77	1	0.902	---	---	100
1536	nimodipine - HL60	-0.803	1	-0.902	---	---	100
1537	cyproheptadine - HL60	0.769	1	0.902	---	---	100
1538	ellipticine - HL60	-0.802	1	-0.901	---	---	100
1539	phenelzine - HL60	-0.801	1	-0.901	---	---	100
1540	glimepiride - HL60	-0.801	1	-0.901	---	---	100
1541	acemetacin - PC3	-0.801	1	-0.901	---	---	100
1542	bacitracin - HL60	0.768	1	0.901	---	---	100
1543	gemfibrozil - HL60	0.768	1	0.9	---	---	100
1544	TTNPB - PC3	-0.8	1	-0.9	---	---	100
1545	chloramphenicol - HL60	-0.8	1	-0.9	---	---	100
1546	trichlormethiazide - PC3	0.767	1	0.899	---	---	100
1547	etofylline - HL60	0.766	1	0.899	---	---	100
1548	mevalolactone - PC3	-0.797	1	-0.898	---	---	100
1549	cetirizine - HL60	-0.796	1	-0.898	---	---	100
1550	pyrazinamide - HL60	-0.796	1	-0.898	---	---	100
1551	triflupromazine - HL60	0.765	1	0.898	---	---	100
1552	R-atenolol - HL60	-0.795	1	-0.897	---	---	100
1553	cyclopentolate - HL60	-0.793	1	-0.897	---	---	100
1554	benzethonium chloride - HL60	0.764	1	0.897	---	---	100
1555	canadine - PC3	-0.792	1	-0.897	---	---	100
1556	theobromine - HL60	-0.791	1	-0.896	---	---	100
1557	dinoprost - PC3	0.763	1	0.896	---	---	100
1558	paracetamol - PC3	0.763	1	0.895	---	---	100
1559	protriptyline - HL60	-0.79	1	-0.895	---	---	100
1560	etacrynic acid - PC3	-0.789	1	-0.895	---	---	100
1561	phenindione - HL60	-0.789	1	-0.895	---	---	100
1562	cefalexin - HL60	-0.789	1	-0.895	---	---	100
1563	ciclopirox - PC3	-0.789	1	-0.894	---	---	100
1564	sulfametoxydiazine - PC3	-0.789	1	-0.894	---	---	100
1565	boldine - HL60	0.761	1	0.894	---	---	100
1566	ipratropium bromide - HL60	-0.788	1	-0.894	---	---	100
1567	fluspirilene - PC3	0.761	1	0.893	---	---	100
1568	praziquantel - HL60	-0.788	1	-0.893	---	---	100
1569	fenoprofen - HL60	-0.788	1	-0.893	---	---	100
1570	pivampicillin - PC3	-0.787	1	-0.893	---	---	100
1571	xylometazoline - HL60	0.76	1	0.893	---	---	100
1572	mefexamide - HL60	0.76	1	0.893	---	---	100
1573	lactobionic acid - PC3	-0.785	1	-0.893	---	---	100
1574	amprolium - HL60	0.759	1	0.892	---	---	100
1575	sotalol - HL60	-0.785	1	-0.892	---	---	100
1576	4-hydroxyphenazone - HL60	0.758	1	0.891	---	---	100
1577	sitosterol - HL60	-0.783	1	-0.891	---	---	100
1578	netilmicin - PC3	-0.783	1	-0.891	---	---	100
1579	(-)-MK-801 - PC3	0.757	1	0.89	---	---	100
1580	piromidic acid - PC3	-0.782	1	-0.89	---	---	100
1581	clemastine - HL60	0.757	1	0.89	---	---	100
1582	adipiodone - HL60	0.757	1	0.889	---	---	100
1583	amodiaquine - PC3	-0.781	1	-0.889	---	---	100
1584	PHA-00665752 - MCF7	0.756	1	0.889	---	---	100
1585	crotamiton - PC3	0.755	1	0.889	---	---	100
1586	hydroquinine - PC3	-0.78	1	-0.889	---	---	100
1587	timolol - PC3	-0.78	1	-0.888	---	---	100
1588	pinacidil - PC3	0.755	1	0.888	---	---	100
1589	propofol - PC3	-0.78	1	-0.888	---	---	100
1590	ursodeoxycholic acid - MCF7	0.755	1	0.888	---	---	100
1591	vidarabine - HL60	0.755	1	0.888	---	---	100
1592	bupropion - PC3	-0.779	1	-0.887	---	---	100
1593	novobiocin - HL60	-0.779	1	-0.887	---	---	100
1594	sulfacetamide - MCF7	0.754	1	0.887	---	---	100
1595	cefsulodin - HL60	0.754	1	0.887	---	---	100
1596	7-aminocephalosporanic acid - PC3	-0.779	1	-0.887	---	---	100
1597	flupentixol - PC3	-0.777	1	-0.887	---	---	100
1598	thiethylperazine - HL60	-0.777	1	-0.887	---	---	100
1599	ambroxol - PC3	-0.777	1	-0.886	---	---	100
1600	betulin - HL60	0.753	1	0.886	---	---	100
1601	gibberellic acid - PC3	-0.777	1	-0.886	---	---	100
1602	piperlongumine - HL60	-0.776	1	-0.886	---	---	100
1603	cetirizine - PC3	-0.776	1	-0.886	---	---	100
1604	felbinac - HL60	0.752	1	0.885	---	---	100
1605	betahistine - PC3	0.752	1	0.885	---	---	100
1606	riluzole - HL60	-0.774	1	-0.884	---	---	100
1607	lidoflazine - PC3	0.751	1	0.884	---	---	100
1608	propantheline bromide - HL60	0.751	1	0.884	---	---	100
1609	tetramisole - HL60	-0.774	1	-0.884	---	---	100
1610	fipexide - PC3	-0.774	1	-0.884	---	---	100
1611	strophanthidin - HL60	0.751	1	0.883	---	---	100
1612	novobiocin - SKMEL5	-0.773	1	-0.883	---	---	100
1613	puromycin - PC3	0.751	1	0.883	---	---	100
1614	sulfamethoxypyridazine - HL60	-0.772	1	-0.882	---	---	100
1615	raloxifene - PC3	-0.771	1	-0.882	---	---	100
1616	trihexyphenidyl - PC3	0.75	1	0.881	---	---	100
1617	butirosin - PC3	-0.77	1	-0.881	---	---	100
1618	metoprolol - PC3	-0.769	1	-0.88	---	---	100
1619	ceforanide - PC3	0.748	1	0.879	---	---	100
1620	fursultiamine - PC3	0.747	1	0.879	---	---	100
1621	boldine - PC3	-0.768	1	-0.879	---	---	100
1622	pargyline - HL60	0.747	1	0.879	---	---	100
1623	oxamniquine - HL60	-0.768	1	-0.878	---	---	100
1624	benzylpenicillin - HL60	0.746	1	0.878	---	---	100
1625	norfloxacin - HL60	0.746	1	0.878	---	---	100
1626	isoxsuprine - HL60	0.745	1	0.878	---	---	100
1627	urapidil - HL60	-0.766	1	-0.878	---	---	100
1628	fluoxetine - PC3	-0.766	1	-0.877	---	---	100
1629	Prestwick-860 - HL60	-0.766	1	-0.877	---	---	100
1630	ranitidine - HL60	-0.765	1	-0.877	---	---	100
1631	carbachol - PC3	-0.765	1	-0.877	---	---	100
1632	clotrimazole - PC3	-0.765	1	-0.876	---	---	100
1633	promethazine - PC3	0.744	1	0.876	---	---	100
1634	glibenclamide - PC3	0.744	1	0.876	---	---	100
1635	articaine - HL60	0.744	1	0.876	---	---	100
1636	etamsylate - HL60	-0.764	1	-0.876	---	---	100
1637	propranolol - HL60	0.744	1	0.876	---	---	100
1638	tolbutamide - HL60	-0.764	1	-0.876	---	---	100
1639	calcium pantothenate - PC3	0.743	1	0.875	---	---	100
1640	amphotericin B - HL60	-0.763	1	-0.875	---	---	100
1641	oxytetracycline - HL60	0.743	1	0.875	---	---	100
1642	loxapine - HL60	0.743	1	0.875	---	---	100
1643	mianserin - HL60	0.742	1	0.874	---	---	100
1644	ipratropium bromide - MCF7	0.741	1	0.874	---	---	100
1645	diflunisal - HL60	0.741	1	0.874	---	---	100
1646	nalbuphine - HL60	0.741	1	0.874	---	---	100
1647	salsolidin - HL60	-0.761	1	-0.874	---	---	100
1648	niridazole - PC3	0.741	1	0.873	---	---	100
1649	guaifenesin - HL60	-0.759	1	-0.872	---	---	100
1650	acepromazine - PC3	0.738	1	0.872	---	---	100
1651	pentolonium - HL60	-0.758	1	-0.871	---	---	100
1652	ornidazole - HL60	-0.758	1	-0.871	---	---	100
1653	velnacrine - PC3	0.738	1	0.871	---	---	100
1654	dexpropranolol - MCF7	-0.758	1	-0.871	---	---	100
1655	altizide - HL60	0.736	1	0.87	---	---	100
1656	hydrochlorothiazide - HL60	-0.756	1	-0.87	---	---	100
1657	niclosamide - HL60	0.736	1	0.87	---	---	100
1658	thalidomide - HL60	0.735	1	0.87	---	---	100
1659	tonzonium bromide - HL60	-0.756	1	-0.869	---	---	100
1660	flumequine - HL60	0.735	1	0.869	---	---	100
1661	crotamiton - HL60	-0.755	1	-0.869	---	---	100
1662	oxolamine - PC3	0.733	1	0.869	---	---	100
1663	ebselen - PC3	-0.754	1	-0.868	---	---	100
1664	chlorogenic acid - PC3	0.732	1	0.868	---	---	100
1665	pizotifen - HL60	-0.753	1	-0.868	---	---	100
1666	cyclopentolate - PC3	-0.752	1	-0.867	---	---	100
1667	caffeic acid - PC3	-0.752	1	-0.867	---	---	100
1668	trifluridine - HL60	-0.752	1	-0.867	---	---	100
1669	N-acetylmuramic acid - PC3	-0.751	1	-0.866	---	---	100
1670	nilutamide - PC3	0.731	1	0.866	---	---	100
1671	cefoxitin - HL60	-0.751	1	-0.866	---	---	100
1672	norethisterone - PC3	0.73	1	0.866	---	---	100
1673	azlocillin - PC3	-0.75	1	-0.865	---	---	100
1674	benfluorex - PC3	-0.749	1	-0.864	---	---	100
1675	etoposide - PC3	0.728	1	0.864	---	---	100
1676	demecarium bromide - PC3	0.727	1	0.863	---	---	100
1677	metoprolol - HL60	0.727	1	0.863	---	---	100
1678	oxprenolol - PC3	-0.748	1	-0.863	---	---	100
1679	etilefrine - PC3	0.727	1	0.862	---	---	100
1680	nifedipine - HL60	-0.747	1	-0.862	---	---	100
1681	ticlopidine - HL60	0.726	1	0.862	---	---	100
1682	Prestwick-1085 - PC3	-0.746	1	-0.862	---	---	100
1683	orphenadrine - HL60	0.726	1	0.862	---	---	100
1684	bezafibrate - PC3	-0.746	1	-0.861	---	---	100
1685	propylthiouracil - HL60	-0.746	1	-0.861	---	---	100
1686	oxybenzone - PC3	0.725	1	0.861	---	---	100
1687	ioversol - HL60	-0.745	1	-0.861	---	---	100
1688	adrenosterone - PC3	-0.744	1	-0.86	---	---	100
1689	methanthelinium bromide - PC3	-0.743	1	-0.859	---	---	100
1690	trimipramine - HL60	0.724	1	0.859	---	---	100
1691	3-acetylcoumarin - PC3	0.723	1	0.859	---	---	100
1692	rilmenidine - PC3	0.723	1	0.859	---	---	100
1693	meropenem - HL60	-0.741	1	-0.858	---	---	100
1694	sulfathiazole - HL60	-0.74	1	-0.857	---	---	100
1695	Prestwick-967 - PC3	0.72	1	0.856	---	---	100
1696	benzydamine - PC3	-0.74	1	-0.856	---	---	100
1697	valproic acid - SKMEL5	-0.74	1	-0.856	---	---	100
1698	saquinavir - PC3	-0.739	1	-0.856	---	---	100
1699	pepstatin - PC3	-0.738	1	-0.855	---	---	100
1700	gliclazide - PC3	-0.738	1	-0.854	---	---	100
1701	fluorometholone - PC3	-0.738	1	-0.854	---	---	100
1702	quercetin - PC3	0.716	1	0.854	---	---	100
1703	fosfosal - HL60	-0.737	1	-0.854	---	---	100
1704	pyrazinamide - PC3	0.715	1	0.853	---	---	100
1705	reserpine - HL60	-0.737	1	-0.853	---	---	100
1706	lisuride - HL60	-0.737	1	-0.853	---	---	100
1707	deptropine - HL60	-0.737	1	-0.853	---	---	100
1708	ronidazole - MCF7	-0.736	1	-0.853	---	---	100
1709	ketoprofen - HL60	0.714	1	0.852	---	---	100
1710	anisomycin - PC3	0.714	1	0.852	---	---	100
1711	cinchocaine - HL60	0.714	1	0.852	---	---	100
1712	quinidine - PC3	0.714	1	0.852	---	---	100
1713	N-phenylanthranilic acid - MCF7	0.713	1	0.851	---	---	100
1714	digoxigenin - HL60	-0.734	1	-0.851	---	---	100
1715	cimetidine - HL60	0.713	1	0.851	---	---	100
1716	harmol - HL60	-0.734	1	-0.851	---	---	100
1717	felbinac - PC3	0.712	1	0.85	---	---	100
1718	megestrol - PC3	0.712	1	0.85	---	---	100
1719	trimetazidine - PC3	-0.731	1	-0.85	---	---	100
1720	vancomycin - HL60	-0.73	1	-0.849	---	---	100
1721	naltrexone - HL60	0.711	1	0.849	---	---	100
1722	butoconazole - PC3	0.711	1	0.849	---	---	100
1723	nefopam - HL60	-0.729	1	-0.849	---	---	100
1724	meropenem - PC3	0.709	1	0.848	---	---	100
1725	metronidazole - HL60	-0.727	1	-0.848	---	---	100
1726	TTNPB - MCF7	-0.727	1	-0.847	---	---	100
1727	atropine methonitrate - HL60	-0.727	1	-0.847	---	---	100
1728	N-acetyl-L-aspartic acid - PC3	0.707	1	0.847	---	---	100
1729	oxolinic acid - HL60	0.705	1	0.846	---	---	100
1730	hexamethonium bromide - HL60	0.704	1	0.846	---	---	100
1731	trihexyphenidyl - MCF7	0.703	1	0.846	---	---	100
1732	cefalotin - HL60	0.703	1	0.846	---	---	100
1733	apomorphine - HL60	0.703	1	0.845	---	---	100
1734	levodopa - HL60	0.702	1	0.845	---	---	100
1735	naphazoline - HL60	0.702	1	0.845	---	---	100
1736	iodixanol - HL60	0.701	1	0.844	---	---	100
1737	bumetanide - HL60	-0.721	1	-0.844	---	---	100
1738	eticlopride - PC3	0.7	1	0.844	---	---	100
1739	PHA-00846566E - MCF7	0.7	1	0.844	---	---	100
1740	benperidol - HL60	0.699	1	0.843	---	---	100
1741	fenbendazole - HL60	0.698	1	0.843	---	---	100
1742	ethoxyquin - HL60	-0.718	1	-0.843	---	---	100
1743	suprofen - PC3	0.697	1	0.843	---	---	100
1744	lycorine - PC3	0.696	1	0.842	---	---	100
1745	dizocilpine - HL60	0.696	1	0.842	---	---	100
1746	isoniazid - HL60	-0.717	1	-0.842	---	---	100
1747	capsaicin - HL60	-0.717	1	-0.842	---	---	100
1748	cyclizine - PC3	-0.715	1	-0.842	---	---	100
1749	fluorometholone - HL60	0.695	1	0.842	---	---	100
1750	DL-PPMP - MCF7	-0.715	1	-0.841	---	---	100
1751	salbutamol - HL60	-0.713	1	-0.841	---	---	100
1752	mimosine - PC3	0.693	1	0.841	---	---	100
1753	fursultiamine - HL60	-0.712	1	-0.841	---	---	100
1754	mepyramine - PC3	0.691	1	0.84	---	---	100
1755	MG-262 - MCF7	-0.712	1	-0.84	---	---	100
1756	nystatin - MCF7	0.69	1	0.84	---	---	100
1757	tracazolate - HL60	-0.711	1	-0.839	---	---	100
1758	ethosuximide - HL60	0.688	1	0.839	---	---	100
1759	tropicamide - HL60	-0.711	1	-0.839	---	---	100
1760	clomipramine - PC3	0.686	1	0.838	---	---	100
1761	metformin - HL60	-0.709	1	-0.838	---	---	100
1762	kawain - HL60	-0.708	1	-0.837	---	---	100
1763	thiocolchicoside - PC3	-0.708	1	-0.837	---	---	100
1764	memantine - HL60	-0.707	1	-0.836	---	---	100
1765	atractyloside - HL60	-0.706	1	-0.835	---	---	100
1766	sulmazole - MCF7	0.681	1	0.835	---	---	100
1767	demeclocycline - HL60	-0.704	1	-0.835	---	---	100
1768	napelline - PC3	-0.704	1	-0.834	---	---	100
1769	meclofenamic acid - HL60	0.678	1	0.834	---	---	100
1770	12,13-EODE - MCF7	-0.702	1	-0.833	---	---	100
1771	cisapride - PC3	0.673	1	0.832	---	---	100
1772	enilconazole - PC3	-0.702	1	-0.832	---	---	100
1773	PF-00875133-00 - PC3	0.673	1	0.832	---	---	100
1774	zuclopenthixol - HL60	-0.701	1	-0.832	---	---	100
1775	sulfaphenazole - HL60	-0.7	1	-0.831	---	---	100
1776	suprofen - HL60	0.671	1	0.831	---	---	100
1777	hydrastine hydrochloride - PC3	0.669	1	0.83	---	---	100
1778	neostigmine bromide - PC3	-0.699	1	-0.83	---	---	100
1779	quipazine - HL60	-0.698	1	-0.83	---	---	100
1780	alsterpaullone - MCF7	-0.697	1	-0.829	---	---	100
1781	piroxicam - PC3	0.665	1	0.829	---	---	100
1782	fenbufen - HL60	-0.696	1	-0.829	---	---	100
1783	sulfamethizole - PC3	0.664	1	0.829	---	---	100
1784	CAY-10397 - MCF7	0.664	1	0.829	---	---	100
1785	adipiodone - PC3	-0.695	1	-0.828	---	---	100
1786	methocarbamol - PC3	0.662	1	0.828	---	---	100
1787	phthalylsulfathiazole - HL60	-0.695	1	-0.828	---	---	100
1788	cyclopenthiazide - PC3	0.661	1	0.828	---	---	100
1789	rifampicin - PC3	0.661	1	0.827	---	---	100
1790	carmustine - PC3	-0.694	1	-0.827	---	---	100
1791	flecainide - HL60	0.657	1	0.825	---	---	100
1792	edrophonium chloride - HL60	0.657	1	0.825	---	---	100
1793	bucladesine - PC3	0.657	1	0.825	---	---	100
1794	sulfadimidine - HL60	-0.687	1	-0.824	---	---	100
1795	altizide - PC3	0.656	1	0.824	---	---	100
1796	streptomycin - PC3	0.655	1	0.823	---	---	100
1797	cefoxitin - PC3	0.655	1	0.823	---	---	100
1798	dihydroergotamine - HL60	0.655	1	0.823	---	---	100
1799	trichlormethiazide - HL60	-0.685	1	-0.823	---	---	100
1800	dexpanthenol - PC3	0.654	1	0.822	---	---	100
1801	labetalol - PC3	0.654	1	0.822	---	---	100
1802	antazoline - PC3	0.654	1	0.822	---	---	100
1803	deptropine - PC3	-0.683	1	-0.821	---	---	100
1804	CP-645525-01 - PC3	0.651	1	0.821	---	---	100
1805	docosahexaenoic acid ethyl ester - MCF7	0.65	1	0.82	---	---	100
1806	tiabendazole - PC3	-0.682	1	-0.82	---	---	100
1807	orciprenaline - PC3	-0.681	1	-0.82	---	---	100
1808	alprenolol - PC3	0.65	1	0.82	---	---	100
1809	naftidrofuryl - PC3	-0.681	1	-0.82	---	---	100
1810	paromomycin - PC3	0.648	1	0.819	---	---	100
1811	imipramine - PC3	0.648	1	0.819	---	---	100
1812	phenanthridinone - MCF7	-0.678	1	-0.819	---	---	100
1813	telenzepine - PC3	-0.678	1	-0.818	---	---	100
1814	acetylsalicylsalicylic acid - HL60	-0.678	1	-0.818	---	---	100
1815	piromidic acid - HL60	-0.678	1	-0.818	---	---	100
1816	rolitetracycline - PC3	0.646	1	0.818	---	---	100
1817	rolitetracycline - HL60	-0.677	1	-0.817	---	---	100
1818	lumicolchicine - MCF7	-0.672	1	-0.814	---	---	100
1819	5162773 - MCF7	0.64	1	0.814	---	---	100
1820	probenecid - PC3	-0.671	1	-0.814	---	---	100
1821	hesperidin - PC3	-0.671	1	-0.813	---	---	100
1822	oxymetazoline - HL60	0.634	1	0.812	---	---	100
1823	sulfasalazine - PC3	0.633	1	0.811	---	---	100
1824	sulfamethoxypyridazine - PC3	-0.667	1	-0.811	---	---	100
1825	pergolide - PC3	0.632	1	0.811	---	---	100
1826	Trolox C - PC3	-0.666	1	-0.81	---	---	100
1827	(-)-atenolol - PC3	0.63	1	0.81	---	---	100
1828	cefalonium - MCF7	0.63	1	0.81	---	---	100
1829	Prestwick-1082 - PC3	0.629	1	0.809	---	---	100
1830	metitepine - PC3	0.628	1	0.809	---	---	100
1831	picrotoxinin - PC3	0.627	1	0.808	---	---	100
1832	atovaquone - MCF7	-0.662	1	-0.808	---	---	100
1833	riboflavin - PC3	-0.662	1	-0.808	---	---	100
1834	Chicago Sky Blue 6B - PC3	0.626	1	0.808	---	---	100
1835	ethaverine - HL60	-0.659	1	-0.808	---	---	100
1836	mycophenolic acid - PC3	-0.659	1	-0.807	---	---	100
1837	gliquidone - PC3	-0.658	1	-0.807	---	---	100
1838	isradipine - PC3	0.624	1	0.806	---	---	100
1839	colforsin - HL60	-0.655	1	-0.806	---	---	100
1840	2-aminobenzenesulfonamide - PC3	-0.653	1	-0.805	---	---	100
1841	amiprilose - HL60	0.621	1	0.804	---	---	100
1842	securinine - HL60	-0.652	1	-0.804	---	---	100
1843	gibberellic acid - HL60	-0.65	1	-0.804	---	---	100
1844	alfadolone - PC3	0.62	1	0.803	---	---	100
1845	roxithromycin - PC3	-0.65	1	-0.803	---	---	100
1846	glafenine - PC3	0.618	1	0.802	---	---	100
1847	mesoridazine - PC3	0.618	1	0.802	---	---	100
1848	flumequine - PC3	-0.647	1	-0.802	---	---	100
1849	nabumetone - PC3	0.617	1	0.801	---	---	100
1850	5149715 - MCF7	-0.646	1	-0.801	---	---	100
1851	todralazine - HL60	-0.646	1	-0.801	---	---	100
1852	talampicillin - PC3	0.616	1	0.8	---	---	100
1853	etilefrine - HL60	-0.644	1	-0.8	---	---	100
1854	5213008 - MCF7	0.612	1	0.799	---	---	100
1855	cefaclor - PC3	-0.643	1	-0.799	---	---	100
1856	norcyclobenzaprine - PC3	-0.643	1	-0.799	---	---	100
1857	moxonidine - MCF7	0.611	1	0.799	---	---	100
1858	H-89 - MCF7	-0.643	1	-0.798	---	---	100
1859	desipramine - PC3	0.611	1	0.798	---	---	100
1860	N-acetyl-L-leucine - HL60	-0.642	1	-0.798	---	---	100
1861	vigabatrin - PC3	0.61	1	0.798	---	---	100
1862	pralidoxime - PC3	0.609	1	0.798	---	---	100
1863	tetraethylenepentamine - ssMCF7	-0.638	1	-0.797	---	---	100
1864	isotretinoin - PC3	-0.636	1	-0.797	---	---	100
1865	dorzolamide - PC3	-0.635	1	-0.796	---	---	100
1866	4,5-dianilinophthalimide - MCF7	0.607	1	0.796	---	---	100
1867	cefmetazole - PC3	-0.633	1	-0.795	---	---	100
1868	furaltadone - HL60	-0.633	1	-0.795	---	---	100
1869	mecamylamine - PC3	-0.633	1	-0.795	---	---	100
1870	Prestwick-972 - PC3	0.603	1	0.795	---	---	100
1871	chlorphenesin - PC3	0.603	1	0.795	---	---	100
1872	letrozole - HL60	-0.633	1	-0.795	---	---	100
1873	levocabastine - PC3	-0.632	1	-0.794	---	---	100
1874	Prestwick-967 - HL60	-0.632	1	-0.794	---	---	100
1875	clebopride - PC3	0.601	1	0.794	---	---	100
1876	dl-alpha tocopherol - PC3	-0.63	1	-0.794	---	---	100
1877	cicloheximide - PC3	-0.627	1	-0.793	---	---	100
1878	pimozide - PC3	0.599	1	0.793	---	---	100
1879	Prestwick-689 - PC3	0.599	1	0.793	---	---	100
1880	isopropamide iodide - PC3	0.598	1	0.793	---	---	100
1881	cefapirin - PC3	0.598	1	0.792	---	---	100
1882	sulfafurazole - PC3	0.598	1	0.792	---	---	100
1883	decamethonium bromide - HL60	-0.624	1	-0.792	---	---	100
1884	methylprednisolone - PC3	0.597	1	0.792	---	---	100
1885	dobutamine - PC3	-0.623	1	-0.791	---	---	100
1886	meclofenoxate - HL60	-0.621	1	-0.791	---	---	100
1887	fluticasone - PC3	-0.62	1	-0.79	---	---	100
1888	propafenone - PC3	0.596	1	0.79	---	---	100
1889	berberine - PC3	0.594	1	0.79	---	---	100
1890	ramipril - PC3	0.593	1	0.79	---	---	100
1891	canavanine - PC3	-0.618	1	-0.789	---	---	100
1892	STOCK1N-35696 - PC3	0.591	1	0.789	---	---	100
1893	camptothecin - PC3	0.59	1	0.789	---	---	100
1894	2-aminobenzenesulfonamide - HL60	-0.617	1	-0.788	---	---	100
1895	estriol - PC3	-0.616	1	-0.788	---	---	100
1896	SR-95639A - PC3	-0.615	1	-0.788	---	---	100
1897	oxedrine - PC3	0.588	1	0.788	---	---	100
1898	Prestwick-984 - HL60	-0.615	1	-0.788	---	---	100
1899	artemisinin - MCF7	0.588	1	0.787	---	---	100
1900	atovaquone - PC3	-0.614	1	-0.787	---	---	100
1901	dyclonine - PC3	0.588	1	0.787	---	---	100
1902	(-)-atenolol - HL60	-0.611	1	-0.787	---	---	100
1903	nadide - PC3	0.586	1	0.787	---	---	100
1904	enoxacin - PC3	-0.611	1	-0.786	---	---	100
1905	moxonidine - PC3	0.586	1	0.786	---	---	100
1906	morantel - HL60	-0.61	1	-0.786	---	---	100
1907	tubocurarine chloride - PC3	0.584	1	0.786	---	---	100
1908	epitiostanol - HL60	-0.607	1	-0.785	---	---	100
1909	ioversol - PC3	0.582	1	0.785	---	---	100
1910	nicotinic acid - PC3	0.582	1	0.785	---	---	100
1911	sulfadoxine - PC3	0.581	1	0.785	---	---	100
1912	colchicine - SKMEL5	-0.604	1	-0.784	---	---	100
1913	BW-B70C - MCF7	0.581	1	0.784	---	---	100
1914	etifenin - PC3	-0.603	1	-0.784	---	---	100
1915	trifluridine - PC3	0.579	1	0.784	---	---	100
1916	5140203 - MCF7	0.579	1	0.783	---	---	100
1917	spaglumic acid - MCF7	0.578	1	0.783	---	---	100
1918	enalapril - PC3	-0.601	1	-0.783	---	---	100
1919	clopamide - PC3	0.577	1	0.782	---	---	100
1920	chloropyramine - PC3	-0.597	1	-0.782	---	---	100
1921	scriptaid - MCF7	0.576	1	0.782	---	---	100
1922	fusaric acid - PC3	-0.596	1	-0.781	---	---	100
1923	piperine - PC3	-0.596	1	-0.781	---	---	100
1924	proadifen - PC3	0.573	1	0.781	---	---	100
1925	natamycin - PC3	0.573	1	0.781	---	---	100
1926	5286656 - MCF7	-0.595	1	-0.781	---	---	100
1927	iopanoic acid - PC3	0.572	1	0.78	---	---	100
1928	5109870 - MCF7	0.571	1	0.779	---	---	100
1929	tyrphostin AG-1478 - MCF7	0.571	1	0.779	---	---	100
1930	flavoxate - PC3	-0.589	1	-0.779	---	---	100
1931	mifepristone - PC3	0.566	1	0.778	---	---	100
1932	N-acetyl-L-leucine - PC3	0.564	1	0.777	---	---	100
1933	cefotiam - HL60	-0.585	1	-0.777	---	---	100
1934	caffeic acid - MCF7	0.562	1	0.777	---	---	100
1935	epiandrosterone - PC3	0.561	1	0.777	---	---	100
1936	iocetamic acid - HL60	0.561	1	0.776	---	---	100
1937	ebselen - MCF7	-0.578	1	-0.775	---	---	100
1938	Gly-His-Lys - MCF7	0.548	1	0.774	---	---	100
1939	kanamycin - PC3	-0.577	1	-0.774	---	---	100
1940	medrysone - HL60	-0.574	1	-0.774	---	---	100
1941	liothyronine - PC3	-0.569	1	-0.773	---	---	100
1942	decitabine - MCF7	0.539	1	0.773	---	---	100
1943	etofenamate - HL60	-0.569	1	-0.773	---	---	100
1944	kinetin - HL60	0.535	1	0.773	---	---	100
1945	imipenem - PC3	-0.568	1	-0.772	---	---	100
1946	cephaeline - PC3	0.531	1	0.772	---	---	100
1947	cloxacillin - PC3	-0.567	1	-0.772	---	---	100
1948	proxyphylline - PC3	-0.567	1	-0.771	---	---	100
1949	mesalazine - PC3	0	1	0.771	---	---	0
1950	josamycin - HL60	0	1	0.77	---	---	0
1951	omeprazole - PC3	0	1	0.769	---	---	0
1952	LY-294002 - ssMCF7	0	1	0.769	---	---	0
1953	cinnarizine - PC3	-0.561	1	-0.769	---	---	100
1954	naftopidil - MCF7	0	1	0.769	---	---	0
1955	metanephrine - HL60	0	1	0.768	---	---	0
1956	beclometasone - MCF7	-0.559	1	-0.768	---	---	100
1957	doxorubicin - PC3	0	1	0.768	---	---	0
1958	fenbendazole - MCF7	0	1	0.767	---	---	0
1959	ritodrine - PC3	-0.558	1	-0.767	---	---	100
1960	decamethonium bromide - PC3	0	1	0.767	---	---	0
1961	bretylium tosilate - PC3	0	1	0.767	---	---	0
1962	lysergol - PC3	-0.555	1	-0.767	---	---	100
1963	progesterone - PC3	0	1	0.767	---	---	0
1964	rofecoxib - HL60	0	1	0.767	---	---	0
1965	tonzonium bromide - PC3	0	1	0.766	---	---	0
1966	cefadroxil - PC3	0	1	0.766	---	---	0
1967	carisoprodol - PC3	0	1	0.765	---	---	0
1968	propofol - HL60	-0.548	1	-0.765	---	---	100
1969	clioquinol - PC3	0	1	0.765	---	---	0
1970	tracazolate - PC3	-0.548	1	-0.765	---	---	100
1971	ketanserin - PC3	0	1	0.764	---	---	0
1972	abamectin - PC3	0	1	0.763	---	---	0
1973	solasodine - HL60	-0.544	1	-0.763	---	---	100
1974	ergocalciferol - PC3	-0.543	1	-0.763	---	---	100
1975	PNU-0293363 - MCF7	-0.543	1	-0.763	---	---	100
1976	praziquantel - PC3	-0.542	1	-0.763	---	---	100
1977	solanine - PC3	0	1	0.763	---	---	0
1978	rimexolone - PC3	0	1	0.763	---	---	0
1979	xylometazoline - PC3	-0.542	1	-0.763	---	---	100
1980	azacitidine - PC3	-0.539	1	-0.762	---	---	100
1981	colecalciferol - PC3	-0.536	1	-0.762	---	---	100
1982	betulinic acid - PC3	-0.536	1	-0.762	---	---	100
1983	retrorsine - PC3	0	1	0.762	---	---	0
1984	diflorasone - PC3	0	1	0.76	---	---	0
1985	methoxsalen - PC3	0	1	0.759	---	---	0
1986	Trolox C - HL60	0	1	0.759	---	---	0
1987	cyproterone - PC3	0	1	0.759	---	---	0
1988	brompheniramine - HL60	0	1	0.758	---	---	0
1989	etamivan - PC3	-0.507	1	-0.758	---	---	100
1990	flunarizine - PC3	-0.506	1	-0.758	---	---	100
1991	griseofulvin - HL60	0	1	-0.757	---	---	0
1992	dyclonine - HL60	0	1	-0.757	---	---	0
1993	ioxaglic acid - HL60	0	1	-0.757	---	---	0
1994	pheneticillin - HL60	0	1	0.757	---	---	0
1995	DL-thiorphan - MCF7	0	2	0.757	---	---	0
1996	dapsone - HL60	0	1	0.757	---	---	0
1997	aminocaproic acid - MCF7	0	1	0.756	---	---	0
1998	thiethylperazine - PC3	0	1	-0.756	---	---	0
1999	stachydrine - PC3	0	1	0.756	---	---	0
[truncated: 1,588 more rows]

## Sheet: by atc code
rank	atc code	mean	n	enrichment	p	specificity	percent non-null
1	A02BX	0.362	14	0.436	0.00579	0.0149	57
2	V04CA	-0.566	7	-0.598	0.00643	0	71
3	J01XA	0.467	4	0.687	0.02037	0.0539	75
4	J01DB	0.226	22	0.312	0.0209	0.0091	50
5	V08AC	0.354	12	0.391	0.03448	0.0078	58
6	N05CH	0.364	4	0.643	0.03949	0.0513	50
7	J01CF	0.296	12	0.378	0.04568	0.0921	58
8	A04AD	-0.354	4	-0.626	0.04806	0.068	50
9	N05CM	-0.354	4	-0.626	0.04806	0.068	50
10	A05BA	-0.394	6	-0.521	0.04936	0.0556	50
11	N04BB	-0.458	4	-0.623	0.05051	0.183	50
12	N04BA	-0.26	5	-0.546	0.06124	0.096	60
13	C02DG	0.376	4	0.603	0.06461	0.0153	75
14	P02CB	-0.364	4	-0.596	0.07018	0.0155	50
15	C02DA	-0.383	5	-0.534	0.07147	0.1159	60
16	V03AH	-0.383	5	-0.534	0.07147	0.1159	60
17	P02BX	0.38	4	0.591	0.07339	0.0388	50
18	P02CE	0.416	4	0.587	0.07707	0.0763	50
19	R05DA	-0.524	8	-0.425	0.07935	0.0688	62
20	J01EA	-0.553	5	-0.514	0.09244	0.1154	60
21	G01AG	-0.407	4	-0.557	0.10848	0.1318	50
22	M09AA	-0.427	4	-0.557	0.10885	0.1489	50
23	D07AD	0.374	8	0.4	0.11303	0.2387	50
24	N01BA	0.27	12	0.328	0.12002	0.0797	50
25	N02BE	0.091	8	0.396	0.12095	0.0794	50
26	G04BD	-0.342	8	-0.386	0.14169	0.1936	62
27	N07XX	-0.469	5	-0.472	0.15298	0.1392	60
28	R03BX	0.357	5	0.47	0.15863	0.1226	60
29	R03DX	0.357	5	0.47	0.15863	0.1226	60
30	N07BB	-0.171	10	-0.332	0.17435	0.3972	50
31	C03CC	-0.3	3	-0.562	0.20237	0.2216	66
32	V03AC	-0.423	8	-0.357	0.20487	0.3926	50
33	G04BX	0.346	4	0.482	0.21262	0.4286	50
34	A07XA	0.45	4	0.479	0.22002	0.1923	50
35	C02KC	0.381	4	0.473	0.23108	0.3386	50
36	P01BD	-0.308	5	-0.43	0.23661	0.34	60
37	R06AC	-0.301	12	-0.282	0.24283	0.3179	50
38	A10BX	-0.459	4	-0.462	0.26135	0.5931	50
39	G04CB	-0.297	6	-0.383	0.26821	0.6524	50
40	C01CX	0.529	3	0.526	0.27352	0.3675	66
41	J04AC	-0.31	5	-0.414	0.27374	0.5031	60
42	V04CG	0.298	5	0.413	0.27838	0.1953	60
43	N07BA	-0.274	4	-0.454	0.28075	0.4	50
44	J01DH	0.184	4	0.448	0.28906	0.3415	50
45	C08DB	0.274	5	0.408	0.2891	0.3167	60
46	P03AA	-0.348	5	-0.406	0.29328	0.3885	60
47	P02CX	0.339	6	0.364	0.31822	0.7535	50
48	G01AX	0.29	8	0.311	0.34541	0.665	50
49	G03GB	0.244	4	0.427	0.34626	0.454	50
50	N05CE	0.361	4	0.421	0.36422	0.5765	50
51	D03AX	-0.212	8	-0.302	0.38144	0.5204	50
52	V04CH	0.151	4	0.413	0.38672	0.3854	50
53	L02AB	0.397	4	0.405	0.41192	0.5939	50
54	C02AA	-0.378	6	-0.335	0.41534	0.5188	50
55	A03AX	0.24	8	0.291	0.42671	0.5466	50
56	N07AX	0.127	4	0.393	0.45314	0.673	50
57	N03AD	-0.13	8	-0.285	0.45553	0.608	50
58	C07AG	0.35	4	0.382	0.48616	0.4798	50
59	J01XC	0.217	4	0.381	0.49046	0.4118	50
60	C04AC	-0.21	4	-0.371	0.53039	0.5449	50
61	C10AD	-0.21	4	-0.371	0.53039	0.5449	50
62	M03AA	0.379	2	0.49	0.53865	0.5037	50
63	H03BA	-0.369	4	-0.348	0.60964	0.8021	50
64	G03HA	-0.425	4	-0.344	0.62446	0.7647	50
65	J01XB	0.351	4	0.318	0.70654	0.8846	50
66	B02BX	0.154	4	0.309	0.73668	0.8364	50
67	A07EB	0	2	-0.645	---	---	0
68	R03BC	0	2	-0.645	---	---	0
69	L01BB	0.262	3	0.632	---	---	33
70	S01EX	-0.279	3	-0.626	---	---	33
71	C02CC	-0.254	7	-0.608	---	---	28
72	R03AB	-0.17	4	-0.604	---	---	25
73	R03CB	-0.17	4	-0.604	---	---	25
74	B02BA	0	2	0.556	---	---	0
75	P02BB	0.128	5	0.543	---	---	20
76	P01BB	-0.313	3	-0.535	---	---	33
77	J04AD	-0.303	3	-0.52	---	---	33
78	A06AB	0.228	4	0.518	---	---	25
79	A06AG	0.228	4	0.518	---	---	25
80	N05AX	0	3	-0.501	---	---	0
81	A03AD	-0.188	4	-0.499	---	---	25
82	R01BA	-0.19	4	-0.482	---	---	25
83	L01XB	0.276	3	0.478	---	---	33
84	A16AX	-0.352	7	-0.467	---	---	42
85	P02CF	0.234	5	0.467	---	---	40
86	A05AX	-0.155	4	-0.466	---	---	25
87	C01AA	-0.187	10	-0.461	---	---	30
88	D08AC	0.119	5	0.451	---	---	40
89	R02AA	0.119	5	0.451	---	---	40
90	L01CD	0.095	6	0.451	---	---	16
91	P01AX	-0.124	9	-0.444	---	---	33
92	N05BB	0.295	5	0.44	---	---	40
93	P01AC	0	4	-0.438	---	---	0
94	J04BA	-0.14	10	-0.438	---	---	20
95	P01BX	0.295	3	0.437	---	---	33
96	J01DE	-0.229	4	-0.434	---	---	25
97	A04AA	-0.016	4	-0.433	---	---	25
98	R02AB	0.195	8	0.423	---	---	25
99	N03AX	0	5	0.422	---	---	0
100	J01BA	-0.194	9	-0.409	---	---	22
101	R05CB	0.018	4	-0.408	---	---	25
102	A08AB	0.201	5	0.39	---	---	40
103	G03XB	0.142	4	0.369	---	---	25
104	N03AC	0.215	4	0.367	---	---	25
105	B03BA	-0.238	4	-0.367	---	---	25
106	V04CD	-0.223	4	-0.365	---	---	25
107	A07EC	0.228	10	0.363	---	---	40
108	G01AD	0.17	4	0.359	---	---	25
109	D08AF	0	4	-0.358	---	---	0
110	D01BA	-0.183	5	-0.358	---	---	40
111	M01AA	-0.192	4	-0.356	---	---	25
112	A07AX	0	4	-0.353	---	---	0
113	P02DA	0.155	5	0.352	---	---	40
114	M01AC	0.189	8	0.352	---	---	25
115	G02AB	0.198	4	0.35	---	---	25
116	C04AE	-0.291	9	-0.349	---	---	44
117	C01AB	-0.322	3	-0.345	---	---	33
118	C04AD	0.194	5	0.341	---	---	20
119	L01CA	0.219	3	0.339	---	---	33
120	B03BB	0	4	0.338	---	---	0
121	J05AX	-0.117	5	-0.338	---	---	40
122	D07XC	-0.269	7	-0.336	---	---	42
123	C03BD	-0.198	4	-0.336	---	---	25
124	C08EX	0.349	7	0.335	---	---	42
125	N04BC	0.265	18	0.332	---	---	38
126	L01XE	0.32	3	0.332	---	---	33
127	J01EC	-0.25	10	-0.331	---	---	40
128	J01XE	-0.329	5	-0.331	---	---	40
129	M04AC	-0.119	6	0.33	---	---	16
130	P01CC	0	8	0.329	---	---	0
131	P01BE	0.196	3	0.328	---	---	33
132	C03DB	-0.289	10	-0.326	---	---	40
133	M03BA	-0.015	7	0.324	---	---	28
134	P01CX	-0.231	4	-0.324	---	---	25
135	D10BA	-0.159	4	-0.322	---	---	25
136	C10AA	-0.358	12	-0.319	---	---	41
137	J05AE	-0.185	4	-0.318	---	---	25
138	N03AA	-0.016	4	0.317	---	---	25
139	J05AF	-0.063	8	-0.317	---	---	37
140	M05BA	0.188	4	0.316	---	---	25
141	J04AK	0.108	9	0.314	---	---	44
142	N06DX	-0.177	4	-0.314	---	---	25
143	N02AF	-0.065	5	-0.312	---	---	40
144	A05AA	0.224	7	0.312	---	---	42
145	B05CA	0.114	18	0.309	---	---	22
146	P02BA	-0.066	8	-0.308	---	---	37
147	N03AB	-0.253	10	-0.308	---	---	40
148	A14AA	-0.207	4	-0.307	---	---	25
149	P02CC	-0.097	9	-0.306	---	---	11
150	C10AX	-0.241	10	-0.304	---	---	40
151	R06AE	-0.158	19	-0.303	---	---	42
152	L02AA	-0.074	6	-0.302	---	---	33
153	R01AC	-0.03	12	-0.302	---	---	25
154	L01BA	-0.202	8	-0.301	---	---	37
155	L01CB	0.182	4	0.3	---	---	25
156	J01FF	-0.277	8	-0.299	---	---	37
157	A03AA	0.211	12	0.299	---	---	33
158	G03BA	0.17	5	0.298	---	---	40
159	M03BB	-0.109	8	-0.296	---	---	12
160	C05AX	0	4	0.295	---	---	0
161	C05CX	0	4	0.295	---	---	0
162	J02AX	0.19	4	-0.294	---	---	0
163	J02AB	0.212	9	0.294	---	---	44
164	C03CA	0.019	16	-0.293	---	---	18
165	S02DA	-0.012	5	-0.293	---	---	20
166	G03XC	0.056	7	0.293	---	---	42
167	C02DB	-0.028	6	0.292	---	---	33
168	H03AA	0.165	8	0.291	---	---	37
169	N05BE	0	4	0.289	---	---	0
170	C02BB	0.004	3	0.286	---	---	33
171	M03BX	-0.294	22	-0.285	---	---	40
172	M04AB	-0.223	11	-0.285	---	---	45
173	A07DA	0.28	6	0.284	---	---	33
174	D05AD	-0.012	7	0.283	---	---	14
175	D05BA	-0.012	7	0.283	---	---	14
176	C03DA	-0.129	5	-0.282	---	---	20
177	N05AF	0.201	12	0.279	---	---	41
178	B02AA	-0.208	8	-0.278	---	---	25
179	N02BB	-0.303	19	-0.278	---	---	47
180	C01BC	-0.03	10	0.278	---	---	30
181	C01BD	0.284	9	0.275	---	---	33
182	R03CC	-0.182	25	-0.274	---	---	40
183	L04AD	0.18	9	0.274	---	---	22
184	D06AA	-0.097	19	-0.272	---	---	31
185	R07AB	-0.104	12	-0.272	---	---	16
186	D06BX	0.018	5	-0.271	---	---	20
187	S01EA	-0.081	8	-0.269	---	---	25
188	C02CA	-0.242	14	-0.267	---	---	42
189	S03BA	0.013	16	0.267	---	---	12
190	J01XX	-0.191	4	-0.267	---	---	25
191	C01BB	-0.062	15	-0.267	---	---	26
192	M01AG	0.147	20	0.266	---	---	35
193	V03AF	0.287	5	0.261	---	---	40
194	G04CA	-0.01	9	0.26	---	---	33
195	A01AC	0.096	16	0.26	---	---	18
196	A01AD	-0.135	17	-0.259	---	---	17
197	L01AA	-0.14	7	-0.258	---	---	28
198	N01BX	-0.127	8	-0.257	---	---	37
199	C08DA	0.121	6	0.256	---	---	16
200	N07AB	-0.301	8	-0.25	---	---	37
201	D07AB	0.043	27	0.25	---	---	25
202	R01AX	-0.016	3	0.25	---	---	33
203	R03BB	-0.016	3	0.25	---	---	33
204	G02CB	0.09	14	0.25	---	---	35
205	L01AX	-0.219	4	-0.25	---	---	25
206	A07AB	-0.232	14	-0.25	---	---	42
207	J01GA	-0.069	4	-0.249	---	---	25
208	R02AD	0.214	13	0.249	---	---	46
209	A07AC	0.039	5	0.249	---	---	40
210	C02KD	-0.223	4	0.247	---	---	0
211	D01AA	-0.04	12	-0.247	---	---	33
212	C04AA	0.127	5	0.247	---	---	40
213	S02BA	0.046	19	0.246	---	---	15
214	R03AC	-0.139	21	-0.245	---	---	38
215	M02AX	0.149	5	0.245	---	---	40
216	H02AA	0.096	12	0.244	---	---	33
217	S01LA	-0.271	3	-0.243	---	---	33
218	N02BG	0.05	9	0.239	---	---	33
219	C01EA	0.049	7	0.239	---	---	28
220	C01BG	0.063	4	0.239	---	---	25
221	A11CC	-0.028	8	0.237	---	---	12
222	D06BB	0.035	15	-0.236	---	---	20
223	M03CA	0.104	6	0.234	---	---	33
224	N06DA	0.006	8	0.234	---	---	12
225	M01AH	-0.241	14	-0.234	---	---	28
226	N05AL	-0.026	14	0.234	---	---	21
227	G02CA	-0.074	7	0.234	---	---	14
228	G03DA	-0.201	4	-0.233	---	---	25
229	S01XA	-0.139	8	-0.233	---	---	37
230	R06AX	-0.166	36	-0.233	---	---	36
231	R05CA	-0.018	10	0.233	---	---	20
232	J01DD	-0.168	22	-0.231	---	---	31
233	N04BD	0.067	4	0.23	---	---	25
234	S01HA	0.157	26	0.23	---	---	34
235	A10BG	0.078	41	0.23	---	---	29
236	S01ED	-0.049	16	-0.228	---	---	31
237	J01MA	-0.197	25	-0.227	---	---	44
238	N03AF	-0.055	8	-0.227	---	---	25
239	D07AC	0.015	35	0.225	---	---	31
240	C05AA	0.031	28	0.224	---	---	17
241	D07XB	0.03	23	0.222	---	---	21
242	G02AD	0.094	8	0.221	---	---	25
243	D10AA	0.123	16	0.22	---	---	31
244	S01GX	0.182	12	-0.218	---	---	8
245	D09AA	0.083	18	0.217	---	---	27
246	P01BC	-0.096	5	0.217	---	---	20
247	L01DB	-0.117	10	-0.212	---	---	30
248	G03XA	-0.018	4	0.21	---	---	25
249	D08AH	0.004	5	0.209	---	---	20
250	G01AC	0.004	5	0.209	---	---	20
251	P01AA	0.004	5	0.209	---	---	20
252	C01CE	-0.039	13	0.208	---	---	30
253	L02BG	0.036	5	0.205	---	---	20
254	S01CB	0.036	23	0.205	---	---	17
255	J01XD	0.007	16	-0.205	---	---	18
256	P01AB	0.007	16	-0.205	---	---	18
257	N05AG	0.074	8	0.204	---	---	25
258	J01ED	-0.039	23	-0.203	---	---	39
259	J01MB	-0.113	25	-0.202	---	---	40
260	S01AB	-0.106	13	-0.202	---	---	38
261	G03DB	0.133	11	0.201	---	---	27
262	M01AX	0.03	19	-0.2	---	---	15
263	L02BB	0.114	9	0.2	---	---	33
264	N07AA	0.033	4	0.198	---	---	25
265	A11DA	-0.003	8	0.198	---	---	25
266	D07XA	-0.088	8	-0.196	---	---	25
267	P01BA	0.118	12	0.196	---	---	33
268	N05AC	0.066	24	0.192	---	---	20
269	G03CB	-0.05	9	-0.191	---	---	22
270	R06AD	0.163	12	0.191	---	---	33
271	A03BA	-0.174	9	0.19	---	---	11
272	C08EA	-0.027	7	-0.19	---	---	14
273	J01FA	0.107	37	0.188	---	---	29
274	A07AA	0.138	32	0.188	---	---	37
275	J01DF	-0.034	5	-0.187	---	---	20
276	N05AE	0.025	4	0.187	---	---	25
277	C01DX	-0.025	21	-0.186	---	---	23
278	R06AA	-0.108	23	-0.185	---	---	26
279	S01BC	0.165	30	0.184	---	---	30
280	J01CE	-0.017	12	0.183	---	---	25
281	D04AA	-0.073	20	-0.183	---	---	25
282	J01AA	-0.107	41	-0.182	---	---	29
283	C02DC	-0.097	5	-0.182	---	---	40
284	P02CA	-0.011	16	0.181	---	---	31
285	D06BA	-0.052	23	-0.181	---	---	21
286	C01EB	0.056	12	-0.18	---	---	8
287	N01AX	0.008	14	0.179	---	---	28
288	N02BA	-0.09	18	-0.179	---	---	16
289	S01FA	-0.177	23	-0.178	---	---	34
290	N01BB	0.095	23	0.177	---	---	21
291	G01AF	0.034	37	-0.175	---	---	21
292	H03BB	-0.013	9	0.175	---	---	33
293	N07CA	-0.074	12	-0.175	---	---	41
294	L04AX	0.005	22	0.174	---	---	31
295	N05AH	0.161	21	0.173	---	---	38
296	C01CA	0.078	35	0.171	---	---	31
297	R03BA	-0.167	29	-0.171	---	---	37
298	N06AX	-0.11	18	-0.17	---	---	33
299	A03AB	0.058	13	-0.169	---	---	15
300	R01AA	-0.059	16	-0.168	---	---	31
301	R01AB	-0.059	16	-0.168	---	---	31
302	J05AB	0.051	23	0.168	---	---	26
303	S01AD	0.011	23	0.168	---	---	21
304	A11HA	-0.084	11	-0.166	---	---	36
305	R05DB	-0.145	23	-0.165	---	---	34
306	A02BC	0	8	0.165	---	---	12
307	G02CC	-0.026	13	-0.164	---	---	23
308	L01XX	-0.096	34	-0.164	---	---	20
309	N02CX	0.102	8	-0.161	---	---	12
310	B01AC	0.07	35	0.158	---	---	17
311	C09AA	0.109	16	0.155	---	---	25
312	V08AB	-0.041	26	-0.154	---	---	23
313	C05AD	-0.076	32	-0.154	---	---	34
314	V03AB	0.019	18	0.151	---	---	22
315	C10AB	-0.067	18	0.15	---	---	22
316	L01AD	0.063	15	-0.147	---	---	26
317	A02BA	0.088	19	0.146	---	---	21
318	M02AA	0.082	83	0.142	---	---	26
319	S01AX	-0.096	30	-0.141	---	---	33
320	J04AB	0.049	11	0.14	---	---	27
321	D06AX	0.058	24	0.139	---	---	25
322	C08CA	0.128	31	0.139	---	---	29
323	A10BB	-0.089	41	-0.137	---	---	31
324	S01EC	0.047	20	0.137	---	---	25
325	M01AB	0.043	49	0.137	---	---	20
326	D10AD	-0.102	26	-0.137	---	---	23
327	J01EB	-0.114	28	-0.136	---	---	28
328	N03AG	-0.104	60	-0.136	---	---	28
329	H02AB	-0.006	40	0.136	---	---	15
330	R03DA	-0.103	21	-0.136	---	---	23
331	R06AB	-0.027	13	-0.135	---	---	30
332	D07AA	-0.023	12	0.132	---	---	25
333	C03AA	0.027	24	0.132	---	---	16
334	C07AA	-0.003	36	-0.131	---	---	25
335	D10AF	-0.023	18	-0.131	---	---	27
336	G03DC	0.044	19	0.131	---	---	26
337	S01EB	-0.111	16	-0.131	---	---	31
338	A01AB	0.027	53	-0.131	---	---	18
339	D01AE	0.012	21	0.13	---	---	28
340	D04AB	0.039	30	0.13	---	---	30
341	A07EA	-0.01	23	0.129	---	---	17
342	D01AC	-0.032	35	-0.128	---	---	28
343	G01AA	-0.02	19	-0.126	---	---	21
344	G04BE	0.018	28	0.125	---	---	21
345	N06BX	-0.079	17	-0.124	---	---	29
346	N02CA	0.064	10	0.123	---	---	30
347	N05AB	0.082	60	0.123	---	---	31
348	C07AB	-0.014	21	0.121	---	---	14
349	N06AF	-0.056	25	-0.12	---	---	28
350	B01AA	0.022	15	-0.12	---	---	13
351	A03FA	0.086	24	0.119	---	---	29
352	A10BA	-0.053	17	0.119	---	---	23
353	N05AD	0.038	43	0.118	---	---	25
354	S01GA	0.028	20	-0.118	---	---	25
355	C01BA	-0.014	18	0.117	---	---	16
356	C04AX	0.067	37	0.115	---	---	27
357	C02AC	0.026	16	-0.112	---	---	18
358	N06AB	-0.069	21	-0.111	---	---	23
359	N05AA	-0.01	37	-0.11	---	---	24
360	M01AE	0.063	54	0.106	---	---	27
361	G03CA	0.061	45	0.106	---	---	31
362	R01AD	-0.111	42	-0.105	---	---	30
363	J01CA	0.026	41	0.103	---	---	19
364	S01BA	-0.1	45	-0.103	---	---	26
365	C03BA	0.026	28	0.101	---	---	21
366	J01GB	-0.087	33	-0.1	---	---	27
367	C04AB	0.05	12	0.099	---	---	25
368	N06AA	0.055	46	0.098	---	---	23
369	N04AA	0.074	20	0.096	---	---	30
370	G03AC	-0.028	19	-0.096	---	---	26
371	G03CC	-0.021	17	-0.095	---	---	23
372	L02BA	-0.004	47	0.089	---	---	21
373	S03AA	-0.032	28	-0.087	---	---	25
374	S01AA	-0.04	68	-0.085	---	---	26
375	J01DC	-0.014	35	-0.085	---	---	28
376	L04AA	-0.036	51	-0.082	---	---	27
377	D11AX	-0.011	29	-0.073	---	---	20
378	S02AA	-0.016	42	-0.067	---	---	23
